# Supplementary material for: Morroniside ameliorates inflammatory skeletal muscle atrophy via inhibiting canonical and non-canonical NF-κB and regulating protein synthesis/degradation
Source: Front Pharmacol. 2022 Dec 23;13:1056460. doi: 10.3389/fphar.2022.1056460 (PMC9816435; doi:10.3389/fphar.2022.1056460)
Supplement: Supplementary file 1 [file DataSheet1.xlsx]

## Sheet: File information
Supplementary Tables
Morroniside Ameliorates Inflammatory Skeletal Muscle Atrophy via inhibiting Canonical and Noncanonical NF-κB and Regulating Protein Synthesis/Degradation
Running title: Morroniside ameliorates inflammatory skeletal muscle atrophy
Xiangjiao Yi1,2,3,4,5†, Jianguo Tao2,3,4,6†, Yu Qian2,3,4†, Feng Feng2,3,4, Xueqin Hu1, Taotao Xu1, Hongting Jin1, Hongfeng Ruan1*, Hou-Feng Zheng2,3,4,6*, Peijian Tong1*
1The First Affiliated Hospital of Zhejiang Chinese Medical University (Zhejiang Provincial Hospital of Traditional Chinese Medicine), Hangzhou, Zhejiang, China; 2Diseases & Population (DaP) Geninfo Lab, School of Life Sciences, Westlake University, Hangzhou, Zhejiang, China; 3Westlake Laboratory of Life Sciences and Biomedicine, Hangzhou, Zhejiang, China; 4Institute of Basic Medical Sciences, Wes…
*Corresponding author:
Peijian Tong, Department of Orthopaedic Surgery, 54 Youdian Road, Hangzhou, Zhejiang 310006, China. E-mail: peijiantongzjtcm@163.com;
Hou-Feng Zheng, Diseases & Population (DaP) Geninfo Lab, 18 Shilongshan street, Hangzhou, Zhejiang 310024, China. E-mail: zhenghoufeng@westlake.edu.cn;
Hongfeng Ruan, Institute of Orthopaedics and Traumatology, 548 Binwen Road, Hangzhou, Zhejiang 310053, China. E-mail: rhf@zcmu.edu.cn.
Suppl Table S1 SNPs that were genome-wide significantly associated with right-hand grip strength
Suppl Table S2 Functional annotation of the regulatory function, including enhancers and histone modifications sites, for SNPs with genome-wide significant association for right-hand grip strength (P-value < 5×10-8)
Suppl Table S3. Genes regulated by NF-κB in response to TNF
Suppl Table S4. Pathway enrichment analysis for TNFα gene

## Sheet: ST 1
Table S1. SNPs that were genome-wide significantly associated with right-hand grip strength within the region of 500 kb upstream and downstream of the TNFα gene.
Chromosome	SNP	Position	Effect allele	BETA	SE	P
6	rs3130497	31116649	T	0.1411	0.02516	2.064e-08
6	rs3130933	31132085	T	0.1417	0.02478	1.084e-08
6	rs3094189	31141970	C	0.1436	0.02478	6.929e-09
6	rs6921948	31171257	C	-0.09911	0.01746	1.376e-08
6	rs146660653	31171941	ATCTAT	-0.1182	0.02	3.407e-09
6	rs3887381	31172351	T	-0.1014	0.01746	6.487e-09
6	rs3130954	31172937	G	0.1468	0.02488	3.605e-09
6	rs3998077	31173433	A	-0.09947	0.01746	1.213e-08
6	rs6930462	31173933	G	-0.1001	0.01746	9.932e-09
6	rs6930643	31174035	C	-0.09963	0.01746	1.149e-08
6	rs2894181	31174527	G	-0.09914	0.01746	1.369e-08
6	rs6936825	31175044	C	-0.09951	0.01746	1.205e-08
6	rs6914215	31175178	A	-0.0998	0.01746	1.091e-08
6	rs6914076	31175206	G	-0.0998	0.01746	1.093e-08
6	rs4249311	31175608	C	-0.09957	0.01746	1.178e-08
6	rs4410769	31176246	T	-0.09938	0.01744	1.198e-08
6	rs4457201	31177372	T	0.1092	0.01751	4.594e-10
6	rs9263927	31178233	C	0.1086	0.01752	5.749e-10
6	rs9263928	31178324	T	0.1103	0.01752	3.085e-10
6	rs9263929	31178328	G	0.1102	0.01758	3.705e-10
6	rs9263931	31178547	A	0.1092	0.01751	4.561e-10
6	rs9263933	31178626	A	0.1089	0.01751	5.058e-10
6	rs9263936	31179159	A	0.1092	0.01751	4.449e-10
6	rs9263938	31179378	C	0.1093	0.01751	4.392e-10
6	rs9263940	31179492	C	0.1092	0.01751	4.526e-10
6	rs9263944	31180423	A	0.1091	0.01751	4.685e-10
6	rs9263947	31180680	T	0.1091	0.01751	4.685e-10
6	rs9263952	31181346	G	0.1091	0.01751	4.727e-10
6	rs9263953	31181708	T	0.1092	0.01751	4.547e-10
6	rs35965523	31182723	A	0.109	0.01751	4.885e-10
6	rs9263956	31182971	C	0.1092	0.01751	4.444e-10
6	rs3869109	31184196	A	0.1093	0.01751	4.391e-10
6	rs9263960	31184877	T	0.1081	0.01752	6.771e-10
6	rs9281263	31185649	A	0.1085	0.01754	6.271e-10
6	rs9263964	31186039	C	0.1088	0.01751	5.178e-10
6	rs9263967	31186245	A	0.1085	0.01752	5.76e-10
6	rs9263968	31186368	G	0.1089	0.01751	5.053e-10
6	rs9263978	31187568	A	0.1091	0.01751	4.747e-10
6	rs9263980	31188397	A	0.1098	0.01752	3.705e-10
6	rs9263986	31191070	A	0.1082	0.01752	6.492e-10
6	rs4373355	31193155	C	-0.1066	0.0186	9.867e-09
6	rs4997406	31193255	T	-0.1338	0.02334	9.971e-09
6	rs111411820	31207589	A	-0.1267	0.02325	4.97e-08
6	rs28397298	31207686	G	-0.1015	0.0183	2.891e-08
6	rs3868082	31207692	A	0.1108	0.01745	2.178e-10
6	rs12665166	31208242	T	-0.1268	0.02325	4.92e-08
6	rs4332019	31213413	G	-0.1272	0.02325	4.44e-08
6	rs2394897	31213502	A	-0.1272	0.02325	4.44e-08
6	rs3899471	31215037	C	-0.1273	0.02325	4.351e-08
6	rs12662550	31215732	G	-0.1274	0.02325	4.199e-08
6	rs12665531	31215916	A	-0.1274	0.02325	4.25e-08
6	rs2394904	31216105	A	-0.1274	0.02325	4.205e-08
6	rs2395470	31235261	A	-0.109	0.01849	3.77e-09
6	6:31237931_CAGA_C	31237931	CAGA	0.1218	0.01836	3.315e-11
6	rs9264641	31238377	G	0.1474	0.02488	3.101e-09
6	rs2308557	31239417	T	-0.1044	0.0183	1.154e-08
6	rs2308525	31239827	C	0.122	0.01821	2.117e-11
6	rs2844622	31240060	A	0.1312	0.01841	1.012e-12
6	rs2523599	31241092	C	0.1157	0.01799	1.243e-10
6	rs2524076	31243830	G	0.118	0.0177	2.577e-11
6	rs3094680	31243895	C	0.1169	0.01772	4.272e-11
6	rs2844606	31248432	G	-0.1097	0.01765	5e-10
6	rs2844605	31248591	C	-0.1098	0.01765	4.9e-10
6	rs2524058	31251569	G	-0.106	0.01784	2.847e-09
6	rs2524156	31260397	A	0.1181	0.01763	2.112e-11
6	rs2243868	31261276	A	0.121	0.01762	6.512e-12
6	rs2246954	31265262	A	0.09758	0.01744	2.22e-08
6	rs2853923	31265737	G	-0.1037	0.01743	2.671e-09
6	rs2524089	31266522	G	0.1213	0.01762	5.766e-12
6	rs6908171	31270735	C	0.1213	0.01766	6.339e-12
6	rs9265259	31291285	T	0.1448	0.02459	3.925e-09
6	rs1634734	31307885	A	-0.1083	0.01802	1.836e-09
6	rs148127454	31312006	T	0.1468	0.02455	2.234e-09
6	rs2394977	31312058	G	-0.1228	0.01756	2.66e-12
6	rs7450349	31313378	A	0.1486	0.0247	1.766e-09
6	rs9265912	31313733	T	0.1274	0.01791	1.13e-12
6	rs5014819	31316760	T	-0.1103	0.01777	5.492e-10
6	rs5014818	31316762	G	-0.1103	0.01777	5.492e-10
6	rs4530905	31316880	T	-0.1112	0.01776	3.834e-10
6	rs4409218	31317115	A	-0.1111	0.01776	3.962e-10
6	rs4540292	31317182	G	-0.1111	0.01776	3.947e-10
6	rs9266022	31317446	A	-0.1107	0.01776	4.545e-10
6	6:31317750_GGTTGA_G	31317750	G	-0.1101	0.01779	6.079e-10
6	rs9266030	31317820	A	-0.1111	0.01781	4.457e-10
6	rs4469339	31317976	A	-0.11	0.01776	5.829e-10
6	rs4394274	31318164	A	-0.1102	0.01776	5.468e-10
6	6:31318394_TG_T	31318394	T	-0.1114	0.01777	3.664e-10
6	rs147324178	31324742	T	0.16	0.02456	7.271e-11
6	rs2596489	31325028	A	0.1602	0.02454	6.77e-11
6	rs9266248	31325758	G	0.1073	0.0176	1.084e-09
6	rs2596478	31327861	C	0.1591	0.02451	8.455e-11
6	rs2523566	31330099	T	0.1572	0.02376	3.723e-11
6	rs2596548	31330546	T	0.1378	0.02264	1.155e-09
6	rs2596549	31331166	A	0.1376	0.02264	1.213e-09
6	rs2523556	31331383	A	0.1376	0.02264	1.213e-09
6	rs2523555	31331520	T	0.1358	0.02286	2.857e-09
6	rs2523553	31331948	C	0.1377	0.02264	1.208e-09
6	6:31332031_CT_C	31332031	CT	0.1375	0.02264	1.266e-09
6	rs9266363	31332977	A	0.1371	0.02264	1.382e-09
6	rs3016016	31333006	A	0.1377	0.02264	1.186e-09
6	rs3016015	31333091	A	0.1377	0.02264	1.186e-09
6	rs2596426	31334264	T	0.1376	0.02264	1.233e-09
6	rs2596427	31334393	A	0.1376	0.02264	1.233e-09
6	rs2844576	31334601	T	0.1376	0.02264	1.233e-09
6	rs2596429	31334821	A	0.1558	0.02375	5.359e-11
6	rs2523542	31335156	A	0.1376	0.02264	1.221e-09
6	rs2523537	31335707	A	0.1373	0.02264	1.329e-09
6	rs2853991	31336812	A	0.1374	0.02264	1.311e-09
6	rs2596433	31336897	C	0.1374	0.02264	1.308e-09
6	rs9281394	31336926	C	0.1365	0.02268	1.756e-09
6	rs9266438	31337760	C	0.1377	0.02264	1.205e-09
6	rs9266441	31337816	A	0.1374	0.02266	1.312e-09
6	rs3997903	31342061	C	0.1332	0.02272	4.544e-09
6	rs3997901	31342156	T	0.1351	0.02266	2.523e-09
6	rs2523644	31342484	C	0.1385	0.02263	9.434e-10
6	rs2254556	31342631	T	0.1381	0.02264	1.081e-09
6	rs4959066	31343347	G	0.1382	0.02263	1.023e-09
6	rs4959017	31343400	A	0.1381	0.02264	1.066e-09
6	rs4959018	31343425	A	0.1382	0.02264	1.035e-09
6	rs3997993	31344252	C	0.1381	0.02263	1.058e-09
6	rs3997982	31344294	T	0.1381	0.02263	1.062e-09
6	rs9266596	31344626	G	0.1387	0.02264	8.998e-10
6	rs4959070	31345178	G	0.1378	0.02264	1.17e-09
6	rs2507982	31346193	G	0.1378	0.02264	1.158e-09
6	rs2442738	31346414	A	0.1383	0.02263	1.001e-09
6	rs6909636	31346599	A	-0.1041	0.01822	1.119e-08
6	rs2844543	31347204	T	-0.1004	0.01745	8.701e-09
6	rs2596573	31347930	C	0.134	0.01966	9.245e-12
6	rs2596572	31347980	A	0.1063	0.01807	4.059e-09
6	rs3094592	31347984	G	0.1356	0.01966	5.326e-12
6	rs2596571	31348022	G	0.1354	0.01966	5.569e-12
6	rs2844539	31348046	G	0.1356	0.01966	5.349e-12
6	rs9266670	31348121	A	0.1372	0.01967	3.046e-12
6	rs9266671	31348137	T	0.137	0.01967	3.254e-12
6	rs9266672	31348164	C	0.137	0.01967	3.254e-12
6	rs9266673	31348252	G	0.1357	0.01966	5.119e-12
6	6:31348290_GT_G	31348290	GT	0.1358	0.01966	4.942e-12
6	rs9266674	31348304	A	0.1356	0.01966	5.271e-12
6	rs9266675	31348321	G	0.1346	0.01965	7.354e-12
6	rs9266677	31348377	A	0.1375	0.01971	3.066e-12
6	rs9266678	31348391	C	0.1366	0.01974	4.552e-12
6	rs9266679	31348397	G	0.1366	0.01974	4.552e-12
6	rs9266680	31348398	A	0.1366	0.01974	4.552e-12
6	rs9266681	31348403	G	0.1074	0.01815	3.316e-09
6	rs9266685	31348507	C	0.1345	0.01966	7.772e-12
6	rs9266686	31348516	G	0.1345	0.01966	7.772e-12
6	rs9266689	31348580	A	0.1054	0.01807	5.492e-09
6	rs9266690	31348609	C	0.1357	0.01966	5.096e-12
6	rs9266691	31348629	A	0.1374	0.01967	2.856e-12
6	rs9266692	31348630	T	0.1368	0.01965	3.435e-12
6	rs199737763	31348639	AT	0.1359	0.01966	4.736e-12
6	rs115284779	31348641	T	0.1359	0.01966	4.736e-12
6	rs9266694	31348653	C	0.1358	0.01966	4.823e-12
6	rs2523490	31348779	A	0.1359	0.01966	4.776e-12
6	rs2523489	31348878	T	0.1345	0.01967	8.063e-12
6	rs2844538	31348879	G	0.1037	0.01824	1.3e-08
6	rs2844537	31348935	C	0.1344	0.01967	8.305e-12
6	rs2844536	31348936	A	0.1027	0.01824	1.822e-08
6	6:31349102_CA_C	31349102	CA	0.1363	0.0198	5.881e-12
6	rs9266702	31349115	T	0.1345	0.01968	8.251e-12
6	rs9266704	31349124	A	0.1341	0.01968	9.352e-12
6	rs9266705	31349217	T	0.1355	0.01967	5.538e-12
6	rs9266706	31349222	A	0.1334	0.01993	2.201e-11
6	rs9266707	31349233	T	0.1334	0.01993	2.203e-11
6	6:31349242_AT_A	31349242	AT	0.11	0.01863	3.618e-09
6	rs9266708	31349254	G	0.1334	0.01993	2.15e-11
6	rs9266709	31349257	G	0.1354	0.01967	5.874e-12
6	rs9266710	31349396	C	0.1351	0.01967	6.418e-12
6	rs9266711	31349402	A	0.135	0.01966	6.693e-12
6	rs9266713	31349611	A	0.1353	0.01966	6.011e-12
6	rs9266714	31349615	G	0.1353	0.01966	6.011e-12
6	rs9266715	31349720	C	0.1049	0.01884	2.55e-08
6	rs9266716	31349727	C	0.1045	0.01884	2.905e-08
6	rs9266717	31349743	A	0.1044	0.01878	2.731e-08
6	rs9266718	31349788	C	0.104	0.01878	3.081e-08
6	rs2596569	31350090	C	0.1344	0.01966	8.181e-12
6	rs2596568	31350232	A	0.1346	0.01966	7.569e-12
6	rs2507979	31350328	A	0.1338	0.01966	1.019e-11
6	rs3099850	31350464	C	0.1337	0.01966	1.056e-11
6	rs34911333	31350482	A	0.1316	0.01968	2.295e-11
6	rs3094597	31350538	A	0.1338	0.01966	1.024e-11
6	rs2523532	31350550	C	0.1537	0.02456	3.843e-10
6	rs3094596	31350579	T	0.1339	0.01966	9.663e-12
6	rs1521	31350704	C	0.1357	0.01964	4.93e-12
6	rs1523	31350755	C	0.135	0.01965	6.52e-12
6	rs2844533	31350802	G	0.1355	0.01965	5.352e-12
6	rs2523488	31350855	T	0.1379	0.02264	1.12e-09
6	rs2523487	31350875	T	0.1372	0.02262	1.322e-09
6	rs2523486	31350943	T	0.1372	0.02262	1.343e-09
6	rs2523485	31351035	T	0.1552	0.02372	6.033e-11
6	rs9266747	31351214	G	0.1371	0.02262	1.356e-09
6	rs3130485	31351338	A	0.1372	0.02262	1.305e-09
6	rs3099849	31351415	G	0.1383	0.02261	9.472e-10
6	rs3020583	31351512	G	0.1231	0.01764	3.048e-12
6	rs3020581	31351549	G	0.123	0.01764	3.112e-12
6	rs9266760	31351592	C	0.1332	0.02169	8.261e-10
6	rs9266761	31351593	A	0.1332	0.02169	8.261e-10
6	rs9266762	31351594	T	0.1331	0.02169	8.339e-10
6	rs2507977	31351672	G	0.1374	0.02262	1.231e-09
6	rs2442751	31351991	G	0.1066	0.01815	4.297e-09
6	rs2442750	31351993	C	0.1065	0.01815	4.371e-09
6	rs2507974	31352149	T	0.1393	0.02267	8.095e-10
6	rs2523480	31355702	G	0.1564	0.02455	1.895e-10
6	rs2516501	31356598	T	-0.1177	0.01984	2.94e-09
6	rs9266784	31357430	G	0.1466	0.02362	5.39e-10
6	rs9266786	31357944	G	0.1558	0.02463	2.489e-10
6	rs7770741	31359548	C	-0.1102	0.01994	3.279e-08
6	rs2596517	31360095	G	0.1363	0.02264	1.761e-09
6	rs3134787	31360753	T	0.1365	0.02264	1.665e-09
6	rs3094589	31360934	T	-0.1137	0.0201	1.533e-08
6	rs34053403	31360946	T	0.1356	0.02264	2.127e-09
6	rs2853971	31380341	A	0.1453	0.02448	2.929e-09
6	rs3132091	31393684	A	0.1464	0.02442	2.045e-09
6	rs3093960	31403518	T	0.1469	0.02442	1.793e-09
6	rs2516469	31409142	G	0.146	0.02443	2.313e-09
6	rs2596473	31430799	T	-0.1033	0.01743	3.058e-09
6	rs2284178	31432125	T	-0.1044	0.01742	2.093e-09
6	rs2905722	31449327	A	0.1593	0.0241	3.819e-11
6	rs557297301	31462743	CGAGGA	-0.1102	0.01961	1.924e-08
6	rs3095235	31463170	G	0.1214	0.02214	4.18e-08
6	6:31475620_TAGGG_T	31475620	T	-0.1249	0.02288	4.863e-08
6	rs3132461	31480668	G	0.1251	0.02188	1.093e-08
6	rs2516401	31480906	G	0.1063	0.01888	1.786e-08
6	rs3131633	31480923	A	0.1294	0.02226	6.135e-09
6	rs3132458	31481113	T	0.1241	0.02179	1.234e-08
6	rs3094001	31484032	T	0.1212	0.02175	2.485e-08
6	rs3132456	31486300	A	0.1126	0.01977	1.223e-08
6	rs113508657	31486606	T	0.1127	0.01977	1.195e-08
6	rs3093950	31486901	T	0.1372	0.022	4.512e-10
6	rs3130640	31487144	A	0.1376	0.022	4.035e-10
6	rs34259584	31487235	C	0.1122	0.01976	1.367e-08
6	rs3130639	31487320	A	0.1144	0.01975	7.037e-09
6	rs3130638	31487540	T	0.1352	0.02274	2.746e-09
6	rs3093997	31487580	T	0.1141	0.01975	7.67e-09
6	rs3130637	31488145	A	0.1152	0.01974	5.331e-09
6	rs3130636	31488191	A	0.1159	0.01974	4.342e-09
6	rs3093996	31488568	A	0.1153	0.01974	5.262e-09
6	rs3095228	31488763	T	0.115	0.01974	5.631e-09
6	rs3093995	31488904	C	0.1396	0.02197	2.087e-10
6	rs3093994	31490372	G	0.1152	0.01974	5.419e-09
6	rs3095227	31491000	A	0.1152	0.01974	5.405e-09
6	rs3093992	31491131	C	0.1162	0.01974	3.895e-09
6	rs3093991	31491467	C	0.1151	0.01974	5.541e-09
6	rs3093990	31491826	A	0.1412	0.02199	1.356e-10
6	rs3130635	31492004	T	0.1154	0.01974	5.1e-09
6	rs3095226	31492025	C	0.1153	0.01974	5.12e-09
6	rs3130634	31492970	G	0.115	0.01974	5.617e-09
6	rs3115536	31493333	C	0.1399	0.02197	1.929e-10
6	rs3093986	31493421	T	0.1399	0.02197	1.929e-10
6	rs3093985	31493585	T	0.1399	0.02197	1.929e-10
6	rs3093984	31495370	A	0.14	0.02197	1.888e-10
6	6:31495508_AAG_A	31495508	AAG	0.14	0.02201	1.978e-10
6	rs139163951	31495523	A	0.1404	0.02197	1.683e-10
6	rs3130051	31495588	T	0.14	0.02197	1.888e-10
6	rs3130052	31495620	C	0.14	0.02197	1.888e-10
6	rs3130053	31495695	C	0.14	0.02197	1.888e-10
6	rs3130054	31496776	T	0.1406	0.02196	1.546e-10
6	rs3093983	31496925	G	0.1409	0.02196	1.398e-10
6	rs3093982	31497244	A	0.1358	0.02271	2.265e-09
6	rs3093981	31497457	A	0.1401	0.02197	1.825e-10
6	rs3093980	31497478	A	0.14	0.02197	1.852e-10
6	rs3093979	31497744	G	0.1402	0.02197	1.774e-10
6	rs3115537	31497835	G	0.141	0.02197	1.368e-10
6	6:31498379_CA_C	31498379	CA	0.1397	0.02227	3.54e-10
6	rs9267480	31498384	C	0.1384	0.02226	5.145e-10
6	rs3093978	31498497	C	0.1402	0.022	1.879e-10
6	rs3130056	31499354	C	0.1399	0.02197	1.92e-10
6	rs3093977	31500226	C	0.137	0.02274	1.682e-09
6	rs3093948	31501413	A	0.1373	0.02187	3.376e-10
6	rs3131629	31501817	T	0.1411	0.02199	1.405e-10
6	rs3131628	31502767	C	0.1412	0.02199	1.335e-10
6	rs3093976	31502861	A	0.1413	0.02199	1.295e-10
6	rs3130057	31504587	G	0.1412	0.02199	1.33e-10
6	rs9267485	31505790	G	0.1154	0.02045	1.653e-08
6	rs3130058	31505887	T	0.141	0.02199	1.42e-10
6	rs2516394	31506000	C	0.141	0.02199	1.42e-10
6	rs2516393	31506744	A	0.1403	0.02198	1.771e-10
6	rs2523511	31506854	C	0.1409	0.02199	1.464e-10
6	rs2523510	31507883	G	0.1409	0.02199	1.5e-10
6	rs2523508	31508761	C	0.1386	0.02194	2.668e-10
6	6:31514153_GCTGT_G	31514153	GCTGT	0.1393	0.02194	2.169e-10
6	6:31514972_CT_C	31514972	CT	0.1366	0.0227	1.787e-09
6	rs2523500	31518354	G	0.1018	0.0182	2.218e-08
6	6:31520042_CTGTTT_C	31520042	CTGTTT	0.1033	0.01819	1.329e-08
6	rs3130061	31523684	C	0.1102	0.01887	5.203e-09
6	6:31532519_GA_G	31532519	GA	0.1011	0.0183	3.322e-08
6	rs2857709	31532814	A	0.159	0.02436	6.663e-11
6	rs2071590	31539768	A	0.1031	0.0182	1.469e-08
6	rs2256965	31555130	A	0.09905	0.0177	2.199e-08
6	rs2844479	31572956	C	-0.1349	0.01865	4.664e-13
6	rs144831544	31574156	AAATTAGC	-0.1645	0.0219	5.81e-14
6	rs372079459	31574306	T	0.1369	0.02231	8.523e-10
6	rs2857702	31577283	C	-0.1729	0.02165	1.411e-15
6	rs2857609	31577825	A	0.1556	0.02383	6.63e-11
6	rs2857695	31586461	C	0.1577	0.02228	1.484e-12
6	6:31588984_CGTG_C	31588984	CGTG	0.155	0.02209	2.236e-12
6	rs3130068	31590354	G	0.1571	0.02379	3.997e-11
6	rs2736155	31605199	C	-0.1363	0.01748	6.284e-15
6	rs2077491	31606376	C	-0.1379	0.01745	2.745e-15
6	rs2077492	31606392	A	-0.1379	0.01744	2.721e-15
6	rs2077537	31606522	C	0.1413	0.02169	7.19e-11
6	rs750332	31607050	C	0.1572	0.02261	3.595e-12
6	6:31610189_TAAAG_T	31610189	T	-0.1371	0.01744	3.897e-15
6	rs1077394	31610384	C	0.1041	0.01857	2.102e-08
6	rs1077393	31610529	G	-0.1371	0.01744	3.854e-15
6	rs1052486	31610686	G	-0.1371	0.01745	3.903e-15
6	rs760293	31611777	T	0.1579	0.02261	2.894e-12
6	rs2844464	31613991	A	0.1567	0.02261	4.138e-12
6	rs3130050	31618761	G	0.1645	0.02439	1.554e-11
6	rs707974	31629499	G	-0.1877	0.02811	2.461e-11
6	rs3117578	31636031	A	0.1646	0.02443	1.614e-11
6	rs35609644	31638848	T	0.4819	0.07037	7.546e-12
6	rs3131377	31639420	A	0.1569	0.0238	4.349e-11
6	rs3115668	31641485	T	0.1563	0.0238	5.141e-11
6	rs3131376	31646683	A	0.1555	0.0238	6.345e-11
6	rs1266071	31669496	T	-0.1906	0.02813	1.222e-11
6	rs805284	31682029	A	-0.202	0.03663	3.507e-08
6	rs805293	31688518	A	-0.1329	0.0175	3.127e-14
6	rs396369	31706852	A	0.1188	0.01992	2.455e-09
6	rs28400002	31734313	A	0.5602	0.09095	7.31e-10
6	rs707930	31741659	T	-0.1291	0.01746	1.395e-13
6	rs2763977	31786963	A	-0.2035	0.02837	7.315e-13
6	rs3130479	31811563	A	-0.1958	0.02839	5.265e-12
6	6:31812727_ACTT_A	31812727	A	-0.1889	0.02838	2.829e-11
6	rs2607013	31820400	T	-0.1483	0.0228	7.714e-11
6	rs494620	31838713	A	-0.1201	0.01795	2.243e-11
6	rs3130481	31839756	G	0.128	0.01752	2.8e-13
6	rs614549	31840625	G	-0.1222	0.01837	2.908e-11
6	rs527254	31841641	A	-0.1201	0.01803	2.7e-11
6	rs2844456	31864674	C	-0.2017	0.0368	4.219e-08
6	rs750497811	31866846	GA	-0.2259	0.0386	4.837e-09
6	rs2844455	31869673	T	-0.1464	0.02275	1.21e-10
6	rs1738434	31944036	T	-0.164	0.01777	2.819e-20
6	rs6468	32006317	C	0.1772	0.02264	5.011e-15
6	rs6462	32006597	C	0.1225	0.01966	4.57e-10
6	rs1135809	32010732	G	-0.1434	0.0179	1.102e-15
6	rs2734313	32011204	C	-0.1591	0.01793	7.25e-19
6	rs34562262	32020961	C	-0.2251	0.03702	1.195e-09
6	rs204883	32032743	A	-0.1455	0.0179	4.374e-16
6	rs7766862	32033007	A	-0.174	0.01909	8.112e-20
6	rs3130286	32042322	T	0.1272	0.0207	8.125e-10

## Sheet: ST 2
Table S2. Functional annotation of the regulatory function, including enhancers and histone modifications sites, for SNPs with genome-wide significant association for right-hand grip strength (P-value < 5×10-8).
SNP		Start	End	Cell type	Function	Enhancer ID
rs3130933	6	31131200	31132337	\	Enhancer	142717
rs3130933	6	31131834	31132139	\	Enhancer	1053837
rs3094189	6	31141600	31142200	\	Enhancer	142722
rs6921948	6	31169877	31172222	\	Enhancer	142740
rs146660653	6	31169877	31172222	\	Enhancer	142740
rs3130954	6	31172908	31172991	\	Enhancer	1053889
rs4410769	6	31176200	31177586	\	Enhancer	142744
rs4457201	6	31176200	31177586	\	Enhancer	142744
rs9263927	6	31178187	31178475	\	Enhancer	1053899
rs9263928	6	31178187	31178475	\	Enhancer	1053899
rs9263929	6	31178187	31178475	\	Enhancer	1053899
rs9263933	6	31178580	31178808	\	Enhancer	1053900
rs9263936	6	31178727	31179344	\	Enhancer	142746
rs3869109	6	31184172	31184431	\	Enhancer	142747
rs4373355	6	31193095	31193179	\	Enhancer	1053904
rs2395470	6	31235131	31236315	\	Enhancer	1053929
rs2308557	6	31239417	31239871	\	Enhancer	142755
rs2308525	6	31239417	31239871	\	Enhancer	142755
rs2844622	6	31239975	31240167	\	Enhancer	142756
rs2523599	6	31240186	31241225	\	Enhancer	142757
rs148127454	6	31312000	31312086	\	Enhancer	1053947
rs2394977	6	31312000	31312086	\	Enhancer	1053947
rs9266030	6	31317781	31317834	\	Enhancer	1053952
rs4469339	6	31317893	31318008	\	Enhancer	1053953
rs4394274	6	31318062	31319408	\	Enhancer	1053954
6:31318394_TG_T	6	31318062	31319408	\	Enhancer	1053954
rs147324178	6	31323800	31325592	\	Enhancer	142762
rs2596489	6	31323800	31325592	\	Enhancer	142762
rs2844576	6	31334400	31334740	\	Enhancer	142765
rs2596429	6	31334700	31334921	\	Enhancer	422455
rs2523542	6	31334923	31335200	\	Enhancer	142766
rs2507982	6	31346074	31346800	\	Enhancer	142767
rs2507982	6	31345805	31346234	\	Enhancer	1053962
rs2442738	6	31346074	31346800	\	Enhancer	142767
rs2442738	6	31346241	31346506	\	Enhancer	1053963
rs6909636	6	31346074	31346800	\	Enhancer	142767
rs2596573	6	31347781	31348175	\	Enhancer	1053965
rs2596572	6	31347781	31348175	\	Enhancer	1053965
rs3094592	6	31347781	31348175	\	Enhancer	1053965
rs2596571	6	31347781	31348175	\	Enhancer	1053965
rs2844539	6	31347781	31348175	\	Enhancer	1053965
rs9266670	6	31347781	31348175	\	Enhancer	1053965
rs9266671	6	31347781	31348175	\	Enhancer	1053965
rs9266672	6	31347781	31348175	\	Enhancer	1053965
rs7770741	6	31359275	31359564	\	Enhancer	142770
rs7770741	6	31359524	31359574	\	Enhancer	1053972
rs557297301	6	31462400	31463800	\	Enhancer	142804
rs3095235	6	31462400	31463800	\	Enhancer	142804
rs3115536	6	31493225	31495200	\	Enhancer	142810
rs3093986	6	31493225	31495200	\	Enhancer	142810
rs3093985	6	31493225	31495200	\	Enhancer	142810
rs3130054	6	31496695	31497600	\	Enhancer	142812
rs3093983	6	31496695	31497600	\	Enhancer	142812
rs3093982	6	31496695	31497600	\	Enhancer	142812
rs3093982	6	31497071	31497651	\	Enhancer	1054075
rs3093981	6	31496695	31497600	\	Enhancer	142812
rs3093981	6	31497071	31497651	\	Enhancer	1054075
rs3093980	6	31496695	31497600	\	Enhancer	142812
rs3093980	6	31497071	31497651	\	Enhancer	1054075
rs3115537	6	31497792	31497873	\	Enhancer	1054076
rs2516393	6	31506668	31506831	\	Enhancer	1054093
6:31514153_GCTGT_G	6	31514005	31514180	\	Enhancer	142815
rs2071590	6	31539755	31540354	\	Enhancer	142829
rs2857609	6	31577328	31578240	\	Enhancer	142844
rs3130068	6	31590066	31590749	\	Enhancer	1054176
rs2736155	6	31605143	31605246	\	Enhancer	1054210
rs3130050	6	31618754	31618904	\	Enhancer	1054233
rs707974	6	31628600	31630200	\	Enhancer	142853
rs3117578	6	31635977	31636037	\	Enhancer	1054260
rs805284	6	31681499	31682400	\	Enhancer	142878
rs805284	6	31681538	31682262	\	Enhancer	1054302
rs2763977	6	31786200	31788400	\	Enhancer	142921
rs2763977	6	31786904	31787028	\	Enhancer	1054427
rs2607013	6	31820304	31820433	\	Enhancer	142934
rs494620	6	31838400	31839369	\	Enhancer	142941
rs494620	6	31838708	31838761	\	Enhancer	1054498
rs750497811	6	31866400	31866873	\	Enhancer	142946
rs34562262	6	32020955	32021043	\	Enhancer	1054643
rs2308557	6	31239297	31239678	Hsmm	Ctcf	\
rs2844576	6	31334451	31335286	Hsmm	Ctcf	\
rs2596429	6	31334451	31335286	Hsmm	Ctcf	\
rs2523542	6	31334451	31335286	Hsmm	Ctcf	\
rs146660653	6	31171445	31172293	Hsmm	H2az	\
rs2308557	6	31239223	31240614	Hsmm	H2az	\
rs2308525	6	31239223	31240614	Hsmm	H2az	\
rs2844622	6	31239223	31240614	Hsmm	H2az	\
rs2596489	6	31324763	31325522	Hsmm	H2az	\
rs2844576	6	31334457	31335285	Hsmm	H2az	\
rs2596429	6	31334457	31335285	Hsmm	H2az	\
rs2523542	6	31334457	31335285	Hsmm	H2az	\
rs2596473	6	31430515	31430804	Hsmm	H2az	\
rs557297301	6	31461273	31463535	Hsmm	H2az	\
rs557297301	6	31462610	31462925	Hsmm	H2az	\
rs3095235	6	31461273	31463535	Hsmm	H2az	\
rs2523508	6	31508388	31511427	Hsmm	H2az	\
6:31514153_GCTGT_G	6	31513701	31515711	Hsmm	H2az	\
6:31514972_CT_C	6	31513701	31515711	Hsmm	H2az	\
6:31588984_CGTG_C	6	31586643	31589973	Hsmm	H2az	\
rs3130050	6	31618591	31622034	Hsmm	H2az	\
rs1266071	6	31669170	31672801	Hsmm	H2az	\
rs805284	6	31681739	31682263	Hsmm	H2az	\
rs396369	6	31701749	31709259	Hsmm	H2az	\
rs28400002	6	31734007	31734730	Hsmm	H2az	\
rs494620	6	31838453	31839335	Hsmm	H2az	\
rs2844456	6	31863633	31867118	Hsmm	H2az	\
rs750497811	6	31863633	31867118	Hsmm	H2az	\
rs2844455	6	31868168	31871613	Hsmm	H2az	\
rs3094189	6	31141925	31145222	Hsmm	H3k4me1	\
rs6921948	6	31170127	31173583	Hsmm	H3k4me1	\
rs146660653	6	31170127	31173583	Hsmm	H3k4me1	\
rs3887381	6	31170127	31173583	Hsmm	H3k4me1	\
rs3130954	6	31170127	31173583	Hsmm	H3k4me1	\
rs3998077	6	31170127	31173583	Hsmm	H3k4me1	\
rs2844576	6	31334431	31335159	Hsmm	H3k4me1	\
rs2596429	6	31334431	31335159	Hsmm	H3k4me1	\
rs2523542	6	31334431	31335159	Hsmm	H3k4me1	\
rs2596473	6	31430569	31431094	Hsmm	H3k4me1	\
rs557297301	6	31458306	31468957	Hsmm	H3k4me1	\
rs3095235	6	31458306	31468957	Hsmm	H3k4me1	\
rs2516401	6	31480699	31482349	Hsmm	H3k4me1	\
rs3131633	6	31480699	31482349	Hsmm	H3k4me1	\
rs3132458	6	31480699	31482349	Hsmm	H3k4me1	\
rs3093985	6	31493544	31493755	Hsmm	H3k4me1	\
rs3130058	6	31505804	31509093	Hsmm	H3k4me1	\
rs2516394	6	31505804	31509093	Hsmm	H3k4me1	\
rs2516393	6	31505804	31509093	Hsmm	H3k4me1	\
rs2523511	6	31505804	31509093	Hsmm	H3k4me1	\
rs2523510	6	31505804	31509093	Hsmm	H3k4me1	\
rs2523508	6	31505804	31509093	Hsmm	H3k4me1	\
6:31514153_GCTGT_G	6	31513440	31515376	Hsmm	H3k4me1	\
6:31514972_CT_C	6	31513440	31515376	Hsmm	H3k4me1	\
rs3130068	6	31589893	31590999	Hsmm	H3k4me1	\
rs750332	6	31606735	31608662	Hsmm	H3k4me1	\
rs3130050	6	31614414	31639740	Hsmm	H3k4me1	\
rs3130050	6	31618349	31619948	Hsmm	H3k4me1	\
rs3130050	6	31618754	31618988	Hsmm	H3k4me1	\
rs707974	6	31614414	31639740	Hsmm	H3k4me1	\
rs3117578	6	31614414	31639740	Hsmm	H3k4me1	\
rs35609644	6	31614414	31639740	Hsmm	H3k4me1	\
rs3131377	6	31614414	31639740	Hsmm	H3k4me1	\
rs1266071	6	31668706	31670482	Hsmm	H3k4me1	\
rs805293	6	31686865	31717138	Hsmm	H3k4me1	\
rs396369	6	31686865	31717138	Hsmm	H3k4me1	\
rs396369	6	31703639	31709357	Hsmm	H3k4me1	\
rs750497811	6	31865437	31867185	Hsmm	H3k4me1	\
rs6921948	6	31170977	31172346	Hsmm	H3k4me2	\
rs146660653	6	31170977	31172346	Hsmm	H3k4me2	\
rs2308557	6	31239394	31239566	Hsmm	H3k4me2	\
rs2308525	6	31239679	31240660	Hsmm	H3k4me2	\
rs2844622	6	31239679	31240660	Hsmm	H3k4me2	\
rs2596489	6	31324932	31325080	Hsmm	H3k4me2	\
rs2844576	6	31334410	31335242	Hsmm	H3k4me2	\
rs2596429	6	31334410	31335242	Hsmm	H3k4me2	\
rs2523542	6	31334410	31335242	Hsmm	H3k4me2	\
rs557297301	6	31451664	31474004	Hsmm	H3k4me2	\
rs557297301	6	31460693	31464388	Hsmm	H3k4me2	\
rs3095235	6	31451664	31474004	Hsmm	H3k4me2	\
rs3095235	6	31460693	31464388	Hsmm	H3k4me2	\
rs9267485	6	31505753	31511966	Hsmm	H3k4me2	\
rs3130058	6	31505753	31511966	Hsmm	H3k4me2	\
rs2516394	6	31505753	31511966	Hsmm	H3k4me2	\
rs2516393	6	31505753	31511966	Hsmm	H3k4me2	\
rs2523511	6	31505753	31511966	Hsmm	H3k4me2	\
rs2523510	6	31505753	31511966	Hsmm	H3k4me2	\
rs2523508	6	31505753	31511966	Hsmm	H3k4me2	\
6:31514153_GCTGT_G	6	31512667	31517491	Hsmm	H3k4me2	\
6:31514972_CT_C	6	31512667	31517491	Hsmm	H3k4me2	\
6:31588984_CGTG_C	6	31587123	31591822	Hsmm	H3k4me2	\
rs3130068	6	31587123	31591822	Hsmm	H3k4me2	\
rs750332	6	31606970	31608327	Hsmm	H3k4me2	\
rs3130050	6	31617772	31622430	Hsmm	H3k4me2	\
rs707974	6	31625389	31630043	Hsmm	H3k4me2	\
rs3117578	6	31630265	31636269	Hsmm	H3k4me2	\
rs1266071	6	31668233	31672483	Hsmm	H3k4me2	\
rs396369	6	31700751	31709387	Hsmm	H3k4me2	\
rs28400002	6	31734168	31734602	Hsmm	H3k4me2	\
rs2763977	6	31785083	31787243	Hsmm	H3k4me2	\
rs2844456	6	31863434	31867582	Hsmm	H3k4me2	\
rs750497811	6	31863434	31867582	Hsmm	H3k4me2	\
rs6921948	6	31170978	31172608	Hsmm	H3k4me3	\
rs146660653	6	31170978	31172608	Hsmm	H3k4me3	\
rs3887381	6	31170978	31172608	Hsmm	H3k4me3	\
6:31237931_CAGA_C	6	31237902	31241305	Hsmm	H3k4me3	\
rs9264641	6	31237902	31241305	Hsmm	H3k4me3	\
rs2308557	6	31237902	31241305	Hsmm	H3k4me3	\
rs2308525	6	31237902	31241305	Hsmm	H3k4me3	\
rs2844622	6	31237902	31241305	Hsmm	H3k4me3	\
rs2523599	6	31237902	31241305	Hsmm	H3k4me3	\
rs147324178	6	31322866	31326147	Hsmm	H3k4me3	\
rs2596489	6	31322866	31326147	Hsmm	H3k4me3	\
rs9266248	6	31322866	31326147	Hsmm	H3k4me3	\
rs2844576	6	31334585	31334870	Hsmm	H3k4me3	\
rs2596429	6	31334585	31334870	Hsmm	H3k4me3	\
rs557297301	6	31460774	31464154	Hsmm	H3k4me3	\
rs3095235	6	31460774	31464154	Hsmm	H3k4me3	\
rs2516393	6	31506257	31511808	Hsmm	H3k4me3	\
rs2523511	6	31506257	31511808	Hsmm	H3k4me3	\
rs2523510	6	31506257	31511808	Hsmm	H3k4me3	\
rs2523508	6	31506257	31511808	Hsmm	H3k4me3	\
6:31514153_GCTGT_G	6	31512920	31517281	Hsmm	H3k4me3	\
6:31514972_CT_C	6	31512920	31517281	Hsmm	H3k4me3	\
6:31588984_CGTG_C	6	31586511	31591633	Hsmm	H3k4me3	\
rs3130068	6	31586511	31591633	Hsmm	H3k4me3	\
rs750332	6	31606839	31608129	Hsmm	H3k4me3	\
rs3130050	6	31618012	31622465	Hsmm	H3k4me3	\
rs707974	6	31625832	31629947	Hsmm	H3k4me3	\
rs1266071	6	31668631	31672654	Hsmm	H3k4me3	\
rs396369	6	31700665	31709415	Hsmm	H3k4me3	\
rs28400002	6	31734086	31734640	Hsmm	H3k4me3	\
rs2844456	6	31863425	31867317	Hsmm	H3k4me3	\
rs750497811	6	31863425	31867317	Hsmm	H3k4me3	\
rs2844455	6	31868049	31871533	Hsmm	H3k4me3	\
rs146660653	6	31171558	31172233	Hsmm	H3k9ac	\
rs2308557	6	31239321	31240129	Hsmm	H3k9ac	\
rs2308525	6	31239321	31240129	Hsmm	H3k9ac	\
rs2844622	6	31239321	31240129	Hsmm	H3k9ac	\
rs557297301	6	31460853	31463750	Hsmm	H3k9ac	\
rs3095235	6	31460853	31463750	Hsmm	H3k9ac	\
rs2516393	6	31506173	31511395	Hsmm	H3k9ac	\
rs2523511	6	31506173	31511395	Hsmm	H3k9ac	\
rs2523510	6	31506173	31511395	Hsmm	H3k9ac	\
rs2523508	6	31506173	31511395	Hsmm	H3k9ac	\
6:31514153_GCTGT_G	6	31513397	31517103	Hsmm	H3k9ac	\
6:31514972_CT_C	6	31513397	31517103	Hsmm	H3k9ac	\
6:31588984_CGTG_C	6	31586740	31591235	Hsmm	H3k9ac	\
rs3130068	6	31586740	31591235	Hsmm	H3k9ac	\
rs3130050	6	31618430	31622211	Hsmm	H3k9ac	\
rs2844456	6	31864542	31864804	Hsmm	H3k9ac	\
rs2246954	6	31265033	31266695	Hsmm	H3k9me3	\
rs2853923	6	31265033	31266695	Hsmm	H3k9me3	\
rs2524089	6	31265033	31266695	Hsmm	H3k9me3	\
rs1634734	6	31292101	31314314	Hsmm	H3k9me3	\
rs148127454	6	31292101	31314314	Hsmm	H3k9me3	\
rs2394977	6	31292101	31314314	Hsmm	H3k9me3	\
rs7450349	6	31292101	31314314	Hsmm	H3k9me3	\
rs9265912	6	31292101	31314314	Hsmm	H3k9me3	\
rs2284178	6	31431634	31433172	Hsmm	H3k9me3	\
rs146660653	6	31171298	31172323	Hsmm	H3k27ac	\
rs2308525	6	31239618	31239939	Hsmm	H3k27ac	\
rs557297301	6	31461194	31464380	Hsmm	H3k27ac	\
rs3095235	6	31461194	31464380	Hsmm	H3k27ac	\
rs3093985	6	31493550	31494287	Hsmm	H3k27ac	\
rs2523510	6	31507804	31511411	Hsmm	H3k27ac	\
rs2523508	6	31507804	31511411	Hsmm	H3k27ac	\
6:31514972_CT_C	6	31514930	31516250	Hsmm	H3k27ac	\
6:31588984_CGTG_C	6	31586605	31591220	Hsmm	H3k27ac	\
rs3130068	6	31586605	31591220	Hsmm	H3k27ac	\
rs750332	6	31606738	31608498	Hsmm	H3k27ac	\
rs3130050	6	31618458	31622181	Hsmm	H3k27ac	\
rs1266071	6	31668894	31672391	Hsmm	H3k27ac	\
rs396369	6	31700924	31709125	Hsmm	H3k27ac	\
rs750497811	6	31864944	31871150	Hsmm	H3k27ac	\
rs2844455	6	31864944	31871150	Hsmm	H3k27ac	\
rs9263936	6	31178815	31227875	Hsmm	H3k27me3	\
rs9263938	6	31178815	31227875	Hsmm	H3k27me3	\
rs9263940	6	31178815	31227875	Hsmm	H3k27me3	\
rs9263944	6	31178815	31227875	Hsmm	H3k27me3	\
rs9263947	6	31178815	31227875	Hsmm	H3k27me3	\
rs9263952	6	31178815	31227875	Hsmm	H3k27me3	\
rs9263953	6	31178815	31227875	Hsmm	H3k27me3	\
rs35965523	6	31178815	31227875	Hsmm	H3k27me3	\
rs9263956	6	31178815	31227875	Hsmm	H3k27me3	\
rs3869109	6	31178815	31227875	Hsmm	H3k27me3	\
rs9263960	6	31178815	31227875	Hsmm	H3k27me3	\
rs9281263	6	31178815	31227875	Hsmm	H3k27me3	\
rs9263964	6	31178815	31227875	Hsmm	H3k27me3	\
rs9263967	6	31178815	31227875	Hsmm	H3k27me3	\
rs9263968	6	31178815	31227875	Hsmm	H3k27me3	\
rs9263978	6	31178815	31227875	Hsmm	H3k27me3	\
rs9263980	6	31178815	31227875	Hsmm	H3k27me3	\
rs9263986	6	31178815	31227875	Hsmm	H3k27me3	\
rs4373355	6	31178815	31227875	Hsmm	H3k27me3	\
rs4997406	6	31178815	31227875	Hsmm	H3k27me3	\
rs111411820	6	31178815	31227875	Hsmm	H3k27me3	\
rs28397298	6	31178815	31227875	Hsmm	H3k27me3	\
rs3868082	6	31178815	31227875	Hsmm	H3k27me3	\
rs12665166	6	31178815	31227875	Hsmm	H3k27me3	\
rs4332019	6	31178815	31227875	Hsmm	H3k27me3	\
rs2394897	6	31178815	31227875	Hsmm	H3k27me3	\
rs3899471	6	31178815	31227875	Hsmm	H3k27me3	\
rs12662550	6	31178815	31227875	Hsmm	H3k27me3	\
rs12665531	6	31178815	31227875	Hsmm	H3k27me3	\
rs2394904	6	31178815	31227875	Hsmm	H3k27me3	\
rs2395470	6	31231388	31360143	Hsmm	H3k27me3	\
6:31237931_CAGA_C	6	31231388	31360143	Hsmm	H3k27me3	\
rs9264641	6	31231388	31360143	Hsmm	H3k27me3	\
rs2308557	6	31231388	31360143	Hsmm	H3k27me3	\
rs2308525	6	31231388	31360143	Hsmm	H3k27me3	\
rs2844622	6	31231388	31360143	Hsmm	H3k27me3	\
rs2523599	6	31231388	31360143	Hsmm	H3k27me3	\
rs2524076	6	31231388	31360143	Hsmm	H3k27me3	\
rs3094680	6	31231388	31360143	Hsmm	H3k27me3	\
rs2844606	6	31231388	31360143	Hsmm	H3k27me3	\
rs2844605	6	31231388	31360143	Hsmm	H3k27me3	\
rs2524058	6	31231388	31360143	Hsmm	H3k27me3	\
rs2524156	6	31231388	31360143	Hsmm	H3k27me3	\
rs2243868	6	31231388	31360143	Hsmm	H3k27me3	\
rs2246954	6	31231388	31360143	Hsmm	H3k27me3	\
rs2853923	6	31231388	31360143	Hsmm	H3k27me3	\
rs2524089	6	31231388	31360143	Hsmm	H3k27me3	\
rs6908171	6	31231388	31360143	Hsmm	H3k27me3	\
rs9265259	6	31231388	31360143	Hsmm	H3k27me3	\
rs1634734	6	31231388	31360143	Hsmm	H3k27me3	\
rs148127454	6	31231388	31360143	Hsmm	H3k27me3	\
rs2394977	6	31231388	31360143	Hsmm	H3k27me3	\
rs7450349	6	31231388	31360143	Hsmm	H3k27me3	\
rs9265912	6	31231388	31360143	Hsmm	H3k27me3	\
rs5014819	6	31231388	31360143	Hsmm	H3k27me3	\
rs5014818	6	31231388	31360143	Hsmm	H3k27me3	\
rs4530905	6	31231388	31360143	Hsmm	H3k27me3	\
rs4409218	6	31231388	31360143	Hsmm	H3k27me3	\
rs4540292	6	31231388	31360143	Hsmm	H3k27me3	\
rs9266022	6	31231388	31360143	Hsmm	H3k27me3	\
6:31317750_GGTTGA_G	6	31231388	31360143	Hsmm	H3k27me3	\
rs9266030	6	31231388	31360143	Hsmm	H3k27me3	\
rs4469339	6	31231388	31360143	Hsmm	H3k27me3	\
rs4394274	6	31231388	31360143	Hsmm	H3k27me3	\
rs4394274	6	31318086	31318212	Hsmm	H3k27me3	\
6:31318394_TG_T	6	31231388	31360143	Hsmm	H3k27me3	\
rs147324178	6	31231388	31360143	Hsmm	H3k27me3	\
rs2596489	6	31231388	31360143	Hsmm	H3k27me3	\
rs9266248	6	31231388	31360143	Hsmm	H3k27me3	\
rs2596478	6	31231388	31360143	Hsmm	H3k27me3	\
rs2523566	6	31231388	31360143	Hsmm	H3k27me3	\
rs2596548	6	31231388	31360143	Hsmm	H3k27me3	\
rs2596549	6	31231388	31360143	Hsmm	H3k27me3	\
rs2523556	6	31231388	31360143	Hsmm	H3k27me3	\
rs2523555	6	31231388	31360143	Hsmm	H3k27me3	\
rs2523553	6	31231388	31360143	Hsmm	H3k27me3	\
6:31332031_CT_C	6	31231388	31360143	Hsmm	H3k27me3	\
rs9266363	6	31231388	31360143	Hsmm	H3k27me3	\
rs3016016	6	31231388	31360143	Hsmm	H3k27me3	\
rs3016015	6	31231388	31360143	Hsmm	H3k27me3	\
rs2596426	6	31231388	31360143	Hsmm	H3k27me3	\
rs2596427	6	31231388	31360143	Hsmm	H3k27me3	\
rs2844576	6	31231388	31360143	Hsmm	H3k27me3	\
rs2596429	6	31231388	31360143	Hsmm	H3k27me3	\
rs2523542	6	31231388	31360143	Hsmm	H3k27me3	\
rs2523537	6	31231388	31360143	Hsmm	H3k27me3	\
rs2853991	6	31231388	31360143	Hsmm	H3k27me3	\
rs2596433	6	31231388	31360143	Hsmm	H3k27me3	\
rs9281394	6	31231388	31360143	Hsmm	H3k27me3	\
rs9266438	6	31231388	31360143	Hsmm	H3k27me3	\
rs9266441	6	31231388	31360143	Hsmm	H3k27me3	\
rs3997903	6	31231388	31360143	Hsmm	H3k27me3	\
rs3997901	6	31231388	31360143	Hsmm	H3k27me3	\
rs2523644	6	31231388	31360143	Hsmm	H3k27me3	\
rs2254556	6	31231388	31360143	Hsmm	H3k27me3	\
rs4959066	6	31231388	31360143	Hsmm	H3k27me3	\
rs4959017	6	31231388	31360143	Hsmm	H3k27me3	\
rs4959018	6	31231388	31360143	Hsmm	H3k27me3	\
rs3997993	6	31231388	31360143	Hsmm	H3k27me3	\
rs3997982	6	31231388	31360143	Hsmm	H3k27me3	\
rs9266596	6	31231388	31360143	Hsmm	H3k27me3	\
rs4959070	6	31231388	31360143	Hsmm	H3k27me3	\
rs2507982	6	31231388	31360143	Hsmm	H3k27me3	\
rs2442738	6	31231388	31360143	Hsmm	H3k27me3	\
rs6909636	6	31231388	31360143	Hsmm	H3k27me3	\
rs2844543	6	31231388	31360143	Hsmm	H3k27me3	\
rs2596573	6	31231388	31360143	Hsmm	H3k27me3	\
rs2596572	6	31231388	31360143	Hsmm	H3k27me3	\
rs3094592	6	31231388	31360143	Hsmm	H3k27me3	\
rs2596571	6	31231388	31360143	Hsmm	H3k27me3	\
rs2844539	6	31231388	31360143	Hsmm	H3k27me3	\
rs9266670	6	31231388	31360143	Hsmm	H3k27me3	\
rs9266671	6	31231388	31360143	Hsmm	H3k27me3	\
rs9266672	6	31231388	31360143	Hsmm	H3k27me3	\
rs9266673	6	31231388	31360143	Hsmm	H3k27me3	\
6:31348290_GT_G	6	31231388	31360143	Hsmm	H3k27me3	\
rs9266674	6	31231388	31360143	Hsmm	H3k27me3	\
rs9266675	6	31231388	31360143	Hsmm	H3k27me3	\
rs9266677	6	31231388	31360143	Hsmm	H3k27me3	\
rs9266678	6	31231388	31360143	Hsmm	H3k27me3	\
rs9266679	6	31231388	31360143	Hsmm	H3k27me3	\
rs9266680	6	31231388	31360143	Hsmm	H3k27me3	\
rs9266681	6	31231388	31360143	Hsmm	H3k27me3	\
rs9266685	6	31231388	31360143	Hsmm	H3k27me3	\
rs9266686	6	31231388	31360143	Hsmm	H3k27me3	\
rs9266689	6	31231388	31360143	Hsmm	H3k27me3	\
rs9266690	6	31231388	31360143	Hsmm	H3k27me3	\
rs9266691	6	31231388	31360143	Hsmm	H3k27me3	\
rs9266692	6	31231388	31360143	Hsmm	H3k27me3	\
rs199737763	6	31231388	31360143	Hsmm	H3k27me3	\
rs115284779	6	31231388	31360143	Hsmm	H3k27me3	\
rs9266694	6	31231388	31360143	Hsmm	H3k27me3	\
rs2523490	6	31231388	31360143	Hsmm	H3k27me3	\
rs2523489	6	31231388	31360143	Hsmm	H3k27me3	\
rs2844538	6	31231388	31360143	Hsmm	H3k27me3	\
rs2844537	6	31231388	31360143	Hsmm	H3k27me3	\
rs2844536	6	31231388	31360143	Hsmm	H3k27me3	\
6:31349102_CA_C	6	31231388	31360143	Hsmm	H3k27me3	\
rs9266702	6	31231388	31360143	Hsmm	H3k27me3	\
rs9266704	6	31231388	31360143	Hsmm	H3k27me3	\
rs9266705	6	31231388	31360143	Hsmm	H3k27me3	\
rs9266706	6	31231388	31360143	Hsmm	H3k27me3	\
rs9266707	6	31231388	31360143	Hsmm	H3k27me3	\
6:31349242_AT_A	6	31231388	31360143	Hsmm	H3k27me3	\
rs9266708	6	31231388	31360143	Hsmm	H3k27me3	\
rs9266709	6	31231388	31360143	Hsmm	H3k27me3	\
rs9266710	6	31231388	31360143	Hsmm	H3k27me3	\
rs9266711	6	31231388	31360143	Hsmm	H3k27me3	\
rs9266713	6	31231388	31360143	Hsmm	H3k27me3	\
rs9266714	6	31231388	31360143	Hsmm	H3k27me3	\
rs9266715	6	31231388	31360143	Hsmm	H3k27me3	\
rs9266716	6	31231388	31360143	Hsmm	H3k27me3	\
rs9266717	6	31231388	31360143	Hsmm	H3k27me3	\
rs9266718	6	31231388	31360143	Hsmm	H3k27me3	\
rs2596569	6	31231388	31360143	Hsmm	H3k27me3	\
rs2596568	6	31231388	31360143	Hsmm	H3k27me3	\
rs2507979	6	31231388	31360143	Hsmm	H3k27me3	\
rs3099850	6	31231388	31360143	Hsmm	H3k27me3	\
rs34911333	6	31231388	31360143	Hsmm	H3k27me3	\
rs3094597	6	31231388	31360143	Hsmm	H3k27me3	\
rs2523532	6	31231388	31360143	Hsmm	H3k27me3	\
rs3094596	6	31231388	31360143	Hsmm	H3k27me3	\
rs1521	6	31231388	31360143	Hsmm	H3k27me3	\
rs1523	6	31231388	31360143	Hsmm	H3k27me3	\
rs2844533	6	31231388	31360143	Hsmm	H3k27me3	\
rs2523488	6	31231388	31360143	Hsmm	H3k27me3	\
rs2523487	6	31231388	31360143	Hsmm	H3k27me3	\
rs2523486	6	31231388	31360143	Hsmm	H3k27me3	\
rs2523485	6	31231388	31360143	Hsmm	H3k27me3	\
rs9266747	6	31231388	31360143	Hsmm	H3k27me3	\
rs3130485	6	31231388	31360143	Hsmm	H3k27me3	\
rs3099849	6	31231388	31360143	Hsmm	H3k27me3	\
rs3020583	6	31231388	31360143	Hsmm	H3k27me3	\
rs3020581	6	31231388	31360143	Hsmm	H3k27me3	\
rs9266760	6	31231388	31360143	Hsmm	H3k27me3	\
rs9266761	6	31231388	31360143	Hsmm	H3k27me3	\
rs9266762	6	31231388	31360143	Hsmm	H3k27me3	\
rs2507977	6	31231388	31360143	Hsmm	H3k27me3	\
rs2442751	6	31231388	31360143	Hsmm	H3k27me3	\
rs2442750	6	31231388	31360143	Hsmm	H3k27me3	\
rs2507974	6	31231388	31360143	Hsmm	H3k27me3	\
rs2523480	6	31231388	31360143	Hsmm	H3k27me3	\
rs2516501	6	31231388	31360143	Hsmm	H3k27me3	\
rs9266784	6	31231388	31360143	Hsmm	H3k27me3	\
rs9266786	6	31231388	31360143	Hsmm	H3k27me3	\
rs7770741	6	31231388	31360143	Hsmm	H3k27me3	\
rs2596517	6	31231388	31360143	Hsmm	H3k27me3	\
rs3093960	6	31397780	31455639	Hsmm	H3k27me3	\
rs2516469	6	31397780	31455639	Hsmm	H3k27me3	\
rs2596473	6	31397780	31455639	Hsmm	H3k27me3	\
rs2284178	6	31397780	31455639	Hsmm	H3k27me3	\
rs2905722	6	31397780	31455639	Hsmm	H3k27me3	\
rs3093996	6	31488499	31488773	Hsmm	H3k27me3	\
rs3095228	6	31488499	31488773	Hsmm	H3k27me3	\
rs805284	6	31675653	31683532	Hsmm	H3k27me3	\
rs2734313	6	32010880	32086937	Hsmm	H3k27me3	\
rs34562262	6	32010880	32086937	Hsmm	H3k27me3	\
rs204883	6	32010880	32086937	Hsmm	H3k27me3	\
rs7766862	6	32010880	32086937	Hsmm	H3k27me3	\
rs3130286	6	32010880	32086937	Hsmm	H3k27me3	\
rs3130497	6	31102380	31151855	Hsmm	H3k36me3	\
rs3130933	6	31102380	31151855	Hsmm	H3k36me3	\
rs3094189	6	31102380	31151855	Hsmm	H3k36me3	\
rs2853971	6	31369016	31389613	Hsmm	H3k36me3	\
rs2853971	6	31380167	31380442	Hsmm	H3k36me3	\
rs3093995	6	31488817	31538144	Hsmm	H3k36me3	\
rs3093994	6	31488817	31538144	Hsmm	H3k36me3	\
rs3095227	6	31488817	31538144	Hsmm	H3k36me3	\
rs3093992	6	31488817	31538144	Hsmm	H3k36me3	\
rs3093991	6	31488817	31538144	Hsmm	H3k36me3	\
rs3093990	6	31488817	31538144	Hsmm	H3k36me3	\
rs3130635	6	31488817	31538144	Hsmm	H3k36me3	\
rs3095226	6	31488817	31538144	Hsmm	H3k36me3	\
rs3130634	6	31488817	31538144	Hsmm	H3k36me3	\
rs3115536	6	31488817	31538144	Hsmm	H3k36me3	\
rs3093986	6	31488817	31538144	Hsmm	H3k36me3	\
rs3093985	6	31488817	31538144	Hsmm	H3k36me3	\
rs3093984	6	31488817	31538144	Hsmm	H3k36me3	\
6:31495508_AAG_A	6	31488817	31538144	Hsmm	H3k36me3	\
rs139163951	6	31488817	31538144	Hsmm	H3k36me3	\
rs3130051	6	31488817	31538144	Hsmm	H3k36me3	\
rs3130052	6	31488817	31538144	Hsmm	H3k36me3	\
rs3130053	6	31488817	31538144	Hsmm	H3k36me3	\
rs3130054	6	31488817	31538144	Hsmm	H3k36me3	\
rs3093983	6	31488817	31538144	Hsmm	H3k36me3	\
rs3093982	6	31488817	31538144	Hsmm	H3k36me3	\
rs3093982	6	31497091	31509402	Hsmm	H3k36me3	\
rs3093981	6	31488817	31538144	Hsmm	H3k36me3	\
rs3093981	6	31497091	31509402	Hsmm	H3k36me3	\
rs3093980	6	31488817	31538144	Hsmm	H3k36me3	\
rs3093980	6	31497091	31509402	Hsmm	H3k36me3	\
rs3093979	6	31488817	31538144	Hsmm	H3k36me3	\
rs3093979	6	31497091	31509402	Hsmm	H3k36me3	\
rs3115537	6	31488817	31538144	Hsmm	H3k36me3	\
rs3115537	6	31497091	31509402	Hsmm	H3k36me3	\
6:31498379_CA_C	6	31488817	31538144	Hsmm	H3k36me3	\
6:31498379_CA_C	6	31497091	31509402	Hsmm	H3k36me3	\
rs9267480	6	31488817	31538144	Hsmm	H3k36me3	\
rs9267480	6	31497091	31509402	Hsmm	H3k36me3	\
rs3093978	6	31488817	31538144	Hsmm	H3k36me3	\
rs3093978	6	31497091	31509402	Hsmm	H3k36me3	\
rs3130056	6	31488817	31538144	Hsmm	H3k36me3	\
rs3130056	6	31497091	31509402	Hsmm	H3k36me3	\
rs3093977	6	31488817	31538144	Hsmm	H3k36me3	\
rs3093977	6	31497091	31509402	Hsmm	H3k36me3	\
rs3093948	6	31488817	31538144	Hsmm	H3k36me3	\
rs3093948	6	31497091	31509402	Hsmm	H3k36me3	\
rs3131629	6	31488817	31538144	Hsmm	H3k36me3	\
rs3131629	6	31497091	31509402	Hsmm	H3k36me3	\
rs3131628	6	31488817	31538144	Hsmm	H3k36me3	\
rs3131628	6	31497091	31509402	Hsmm	H3k36me3	\
rs3093976	6	31488817	31538144	Hsmm	H3k36me3	\
rs3093976	6	31497091	31509402	Hsmm	H3k36me3	\
rs3130057	6	31488817	31538144	Hsmm	H3k36me3	\
rs3130057	6	31497091	31509402	Hsmm	H3k36me3	\
rs9267485	6	31488817	31538144	Hsmm	H3k36me3	\
rs9267485	6	31497091	31509402	Hsmm	H3k36me3	\
rs3130058	6	31488817	31538144	Hsmm	H3k36me3	\
rs3130058	6	31497091	31509402	Hsmm	H3k36me3	\
rs2516394	6	31488817	31538144	Hsmm	H3k36me3	\
rs2516394	6	31497091	31509402	Hsmm	H3k36me3	\
rs2516393	6	31488817	31538144	Hsmm	H3k36me3	\
rs2516393	6	31497091	31509402	Hsmm	H3k36me3	\
rs2523511	6	31488817	31538144	Hsmm	H3k36me3	\
rs2523511	6	31497091	31509402	Hsmm	H3k36me3	\
rs2523510	6	31488817	31538144	Hsmm	H3k36me3	\
rs2523510	6	31497091	31509402	Hsmm	H3k36me3	\
rs2523508	6	31488817	31538144	Hsmm	H3k36me3	\
rs2523508	6	31497091	31509402	Hsmm	H3k36me3	\
6:31514153_GCTGT_G	6	31488817	31538144	Hsmm	H3k36me3	\
6:31514972_CT_C	6	31488817	31538144	Hsmm	H3k36me3	\
rs2523500	6	31488817	31538144	Hsmm	H3k36me3	\
6:31520042_CTGTTT_C	6	31488817	31538144	Hsmm	H3k36me3	\
rs3130061	6	31488817	31538144	Hsmm	H3k36me3	\
6:31532519_GA_G	6	31488817	31538144	Hsmm	H3k36me3	\
rs2857709	6	31488817	31538144	Hsmm	H3k36me3	\
rs2857695	6	31581441	31676923	Hsmm	H3k36me3	\
6:31588984_CGTG_C	6	31581441	31676923	Hsmm	H3k36me3	\
rs3130068	6	31581441	31676923	Hsmm	H3k36me3	\
rs2736155	6	31581441	31676923	Hsmm	H3k36me3	\
rs2077491	6	31581441	31676923	Hsmm	H3k36me3	\
rs2077492	6	31581441	31676923	Hsmm	H3k36me3	\
rs2077537	6	31581441	31676923	Hsmm	H3k36me3	\
rs750332	6	31581441	31676923	Hsmm	H3k36me3	\
6:31610189_TAAAG_T	6	31581441	31676923	Hsmm	H3k36me3	\
rs1077394	6	31581441	31676923	Hsmm	H3k36me3	\
rs1077393	6	31581441	31676923	Hsmm	H3k36me3	\
rs1052486	6	31581441	31676923	Hsmm	H3k36me3	\
rs760293	6	31581441	31676923	Hsmm	H3k36me3	\
rs2844464	6	31581441	31676923	Hsmm	H3k36me3	\
rs3130050	6	31581441	31676923	Hsmm	H3k36me3	\
rs707974	6	31581441	31676923	Hsmm	H3k36me3	\
rs3117578	6	31581441	31676923	Hsmm	H3k36me3	\
rs35609644	6	31581441	31676923	Hsmm	H3k36me3	\
rs3131377	6	31581441	31676923	Hsmm	H3k36me3	\
rs3115668	6	31581441	31676923	Hsmm	H3k36me3	\
rs3131376	6	31581441	31676923	Hsmm	H3k36me3	\
rs1266071	6	31581441	31676923	Hsmm	H3k36me3	\
rs3130481	6	31839549	31873132	Hsmm	H3k36me3	\
rs614549	6	31839549	31873132	Hsmm	H3k36me3	\
rs527254	6	31839549	31873132	Hsmm	H3k36me3	\
rs2844456	6	31839549	31873132	Hsmm	H3k36me3	\
rs750497811	6	31839549	31873132	Hsmm	H3k36me3	\
rs2844455	6	31839549	31873132	Hsmm	H3k36me3	\
rs1738434	6	31909258	31951228	Hsmm	H3k36me3	\
rs7770741	6	31358919	31391178	Hsmm	H3k79me2	\
rs2596517	6	31358919	31391178	Hsmm	H3k79me2	\
rs3134787	6	31358919	31391178	Hsmm	H3k79me2	\
rs3094589	6	31358919	31391178	Hsmm	H3k79me2	\
rs34053403	6	31358919	31391178	Hsmm	H3k79me2	\
rs2853971	6	31358919	31391178	Hsmm	H3k79me2	\
rs557297301	6	31460743	31477835	Hsmm	H3k79me2	\
rs3095235	6	31460743	31477835	Hsmm	H3k79me2	\
6:31475620_TAGGG_T	6	31460743	31477835	Hsmm	H3k79me2	\
rs3093991	6	31491187	31532650	Hsmm	H3k79me2	\
rs3093990	6	31491187	31532650	Hsmm	H3k79me2	\
rs3130635	6	31491187	31532650	Hsmm	H3k79me2	\
rs3095226	6	31491187	31532650	Hsmm	H3k79me2	\
rs3130634	6	31491187	31532650	Hsmm	H3k79me2	\
rs3115536	6	31491187	31532650	Hsmm	H3k79me2	\
rs3093986	6	31491187	31532650	Hsmm	H3k79me2	\
rs3093985	6	31491187	31532650	Hsmm	H3k79me2	\
rs3093984	6	31491187	31532650	Hsmm	H3k79me2	\
6:31495508_AAG_A	6	31491187	31532650	Hsmm	H3k79me2	\
rs139163951	6	31491187	31532650	Hsmm	H3k79me2	\
rs3130051	6	31491187	31532650	Hsmm	H3k79me2	\
rs3130052	6	31491187	31532650	Hsmm	H3k79me2	\
rs3130053	6	31491187	31532650	Hsmm	H3k79me2	\
rs3130054	6	31491187	31532650	Hsmm	H3k79me2	\
rs3093983	6	31491187	31532650	Hsmm	H3k79me2	\
rs3093982	6	31491187	31532650	Hsmm	H3k79me2	\
rs3093981	6	31491187	31532650	Hsmm	H3k79me2	\
rs3093980	6	31491187	31532650	Hsmm	H3k79me2	\
rs3093979	6	31491187	31532650	Hsmm	H3k79me2	\
rs3115537	6	31491187	31532650	Hsmm	H3k79me2	\
6:31498379_CA_C	6	31491187	31532650	Hsmm	H3k79me2	\
rs9267480	6	31491187	31532650	Hsmm	H3k79me2	\
rs3093978	6	31491187	31532650	Hsmm	H3k79me2	\
rs3130056	6	31491187	31532650	Hsmm	H3k79me2	\
rs3093977	6	31491187	31532650	Hsmm	H3k79me2	\
rs3093977	6	31499425	31512299	Hsmm	H3k79me2	\
rs3093948	6	31491187	31532650	Hsmm	H3k79me2	\
rs3093948	6	31499425	31512299	Hsmm	H3k79me2	\
rs3131629	6	31491187	31532650	Hsmm	H3k79me2	\
rs3131629	6	31499425	31512299	Hsmm	H3k79me2	\
rs3131628	6	31491187	31532650	Hsmm	H3k79me2	\
rs3131628	6	31499425	31512299	Hsmm	H3k79me2	\
rs3093976	6	31491187	31532650	Hsmm	H3k79me2	\
rs3093976	6	31499425	31512299	Hsmm	H3k79me2	\
rs3130057	6	31491187	31532650	Hsmm	H3k79me2	\
rs3130057	6	31499425	31512299	Hsmm	H3k79me2	\
rs9267485	6	31491187	31532650	Hsmm	H3k79me2	\
rs9267485	6	31499425	31512299	Hsmm	H3k79me2	\
rs3130058	6	31491187	31532650	Hsmm	H3k79me2	\
rs3130058	6	31499425	31512299	Hsmm	H3k79me2	\
rs2516394	6	31491187	31532650	Hsmm	H3k79me2	\
rs2516394	6	31499425	31512299	Hsmm	H3k79me2	\
rs2516393	6	31491187	31532650	Hsmm	H3k79me2	\
rs2516393	6	31499425	31512299	Hsmm	H3k79me2	\
rs2523511	6	31491187	31532650	Hsmm	H3k79me2	\
rs2523511	6	31499425	31512299	Hsmm	H3k79me2	\
rs2523510	6	31491187	31532650	Hsmm	H3k79me2	\
rs2523510	6	31499425	31512299	Hsmm	H3k79me2	\
rs2523508	6	31491187	31532650	Hsmm	H3k79me2	\
rs2523508	6	31499425	31512299	Hsmm	H3k79me2	\
6:31514153_GCTGT_G	6	31491187	31532650	Hsmm	H3k79me2	\
6:31514972_CT_C	6	31491187	31532650	Hsmm	H3k79me2	\
rs2523500	6	31491187	31532650	Hsmm	H3k79me2	\
6:31520042_CTGTTT_C	6	31491187	31532650	Hsmm	H3k79me2	\
rs3130061	6	31491187	31532650	Hsmm	H3k79me2	\
6:31532519_GA_G	6	31491187	31532650	Hsmm	H3k79me2	\
rs2857695	6	31579035	31647173	Hsmm	H3k79me2	\
6:31588984_CGTG_C	6	31579035	31647173	Hsmm	H3k79me2	\
rs3130068	6	31579035	31647173	Hsmm	H3k79me2	\
rs2736155	6	31579035	31647173	Hsmm	H3k79me2	\
rs2077491	6	31579035	31647173	Hsmm	H3k79me2	\
rs2077492	6	31579035	31647173	Hsmm	H3k79me2	\
rs2077537	6	31579035	31647173	Hsmm	H3k79me2	\
rs750332	6	31579035	31647173	Hsmm	H3k79me2	\
6:31610189_TAAAG_T	6	31579035	31647173	Hsmm	H3k79me2	\
rs1077394	6	31579035	31647173	Hsmm	H3k79me2	\
rs1077393	6	31579035	31647173	Hsmm	H3k79me2	\
rs1052486	6	31579035	31647173	Hsmm	H3k79me2	\
rs760293	6	31579035	31647173	Hsmm	H3k79me2	\
rs2844464	6	31579035	31647173	Hsmm	H3k79me2	\
rs3130050	6	31579035	31647173	Hsmm	H3k79me2	\
rs707974	6	31579035	31647173	Hsmm	H3k79me2	\
rs3117578	6	31579035	31647173	Hsmm	H3k79me2	\
rs35609644	6	31579035	31647173	Hsmm	H3k79me2	\
rs3131377	6	31579035	31647173	Hsmm	H3k79me2	\
rs3115668	6	31579035	31647173	Hsmm	H3k79me2	\
rs3131376	6	31579035	31647173	Hsmm	H3k79me2	\
rs1266071	6	31667579	31671775	Hsmm	H3k79me2	\
rs396369	6	31699145	31709964	Hsmm	H3k79me2	\
rs2763977	6	31784798	31787256	Hsmm	H3k79me2	\
rs750497811	6	31864904	31867625	Hsmm	H3k79me2	\
rs34053403	6	31360938	31397075	Hsmm	H4k20me1	\
rs2853971	6	31360938	31397075	Hsmm	H4k20me1	\
rs3132091	6	31360938	31397075	Hsmm	H4k20me1	\
rs3130634	6	31492104	31513121	Hsmm	H4k20me1	\
rs3115536	6	31492104	31513121	Hsmm	H4k20me1	\
rs3093986	6	31492104	31513121	Hsmm	H4k20me1	\
rs3093985	6	31492104	31513121	Hsmm	H4k20me1	\
rs3093984	6	31492104	31513121	Hsmm	H4k20me1	\
6:31495508_AAG_A	6	31492104	31513121	Hsmm	H4k20me1	\
rs139163951	6	31492104	31513121	Hsmm	H4k20me1	\
rs3130051	6	31492104	31513121	Hsmm	H4k20me1	\
rs3130052	6	31492104	31513121	Hsmm	H4k20me1	\
rs3130053	6	31492104	31513121	Hsmm	H4k20me1	\
rs3130054	6	31492104	31513121	Hsmm	H4k20me1	\
rs3093983	6	31492104	31513121	Hsmm	H4k20me1	\
rs3093982	6	31492104	31513121	Hsmm	H4k20me1	\
rs3093981	6	31492104	31513121	Hsmm	H4k20me1	\
rs3093980	6	31492104	31513121	Hsmm	H4k20me1	\
rs3093979	6	31492104	31513121	Hsmm	H4k20me1	\
rs3115537	6	31492104	31513121	Hsmm	H4k20me1	\
6:31498379_CA_C	6	31492104	31513121	Hsmm	H4k20me1	\
rs9267480	6	31492104	31513121	Hsmm	H4k20me1	\
rs3093978	6	31492104	31513121	Hsmm	H4k20me1	\
rs3093978	6	31498425	31498988	Hsmm	H4k20me1	\
rs3130056	6	31492104	31513121	Hsmm	H4k20me1	\
rs3093977	6	31492104	31513121	Hsmm	H4k20me1	\
rs3093948	6	31492104	31513121	Hsmm	H4k20me1	\
rs3131629	6	31492104	31513121	Hsmm	H4k20me1	\
rs3131628	6	31492104	31513121	Hsmm	H4k20me1	\
rs3131628	6	31502658	31502791	Hsmm	H4k20me1	\
rs3093976	6	31492104	31513121	Hsmm	H4k20me1	\
rs3130057	6	31492104	31513121	Hsmm	H4k20me1	\
rs9267485	6	31492104	31513121	Hsmm	H4k20me1	\
rs9267485	6	31505788	31508739	Hsmm	H4k20me1	\
rs3130058	6	31492104	31513121	Hsmm	H4k20me1	\
rs3130058	6	31505788	31508739	Hsmm	H4k20me1	\
rs2516394	6	31492104	31513121	Hsmm	H4k20me1	\
rs2516394	6	31505788	31508739	Hsmm	H4k20me1	\
rs2516393	6	31492104	31513121	Hsmm	H4k20me1	\
rs2516393	6	31505788	31508739	Hsmm	H4k20me1	\
rs2523511	6	31492104	31513121	Hsmm	H4k20me1	\
rs2523511	6	31505788	31508739	Hsmm	H4k20me1	\
rs2523510	6	31492104	31513121	Hsmm	H4k20me1	\
rs2523510	6	31505788	31508739	Hsmm	H4k20me1	\
rs2523508	6	31492104	31513121	Hsmm	H4k20me1	\
rs2857695	6	31580854	31616706	Hsmm	H4k20me1	\
6:31588984_CGTG_C	6	31580854	31616706	Hsmm	H4k20me1	\
rs3130068	6	31580854	31616706	Hsmm	H4k20me1	\
rs3130068	6	31589217	31592505	Hsmm	H4k20me1	\
rs2736155	6	31580854	31616706	Hsmm	H4k20me1	\
rs2077491	6	31580854	31616706	Hsmm	H4k20me1	\
rs2077492	6	31580854	31616706	Hsmm	H4k20me1	\
rs2077537	6	31580854	31616706	Hsmm	H4k20me1	\
rs750332	6	31580854	31616706	Hsmm	H4k20me1	\
6:31610189_TAAAG_T	6	31580854	31616706	Hsmm	H4k20me1	\
rs1077394	6	31580854	31616706	Hsmm	H4k20me1	\
rs1077393	6	31580854	31616706	Hsmm	H4k20me1	\
rs1052486	6	31580854	31616706	Hsmm	H4k20me1	\
rs760293	6	31580854	31616706	Hsmm	H4k20me1	\
rs2844464	6	31580854	31616706	Hsmm	H4k20me1	\
rs3117578	6	31630985	31640668	Hsmm	H4k20me1	\
rs35609644	6	31630985	31640668	Hsmm	H4k20me1	\
rs3131377	6	31630985	31640668	Hsmm	H4k20me1	\
rs1266071	6	31668657	31670328	Hsmm	H4k20me1	\
rs527254	6	31841265	31852842	Hsmm	H4k20me1	\
rs204883	6	32031741	32092974	Hsmm	H4k20me1	\
rs7766862	6	32031741	32092974	Hsmm	H4k20me1	\
rs3130286	6	32031741	32092974	Hsmm	H4k20me1	\
rs2308557	6	31239382	31239574	Hsmmt	Ctcf	\
rs2844576	6	31334413	31335317	Hsmmt	Ctcf	\
rs2596429	6	31334413	31335317	Hsmmt	Ctcf	\
rs2523542	6	31334413	31335317	Hsmmt	Ctcf	\
rs2516469	6	31408869	31411085	Hsmmt	Ctcf	\
6:31514972_CT_C	6	31514154	31515091	Hsmmt	Ctcf	\
rs760293	6	31611519	31612239	Hsmmt	Ctcf	\
rs28400002	6	31727550	31773714	Hsmmt	Ctcf	\
rs707930	6	31727550	31773714	Hsmmt	Ctcf	\
rs6921948	6	31170332	31173491	Hsmmt	H2az	\
rs146660653	6	31170332	31173491	Hsmmt	H2az	\
rs3887381	6	31170332	31173491	Hsmmt	H2az	\
rs3130954	6	31170332	31173491	Hsmmt	H2az	\
rs3998077	6	31170332	31173491	Hsmmt	H2az	\
rs9263927	6	31177954	31178387	Hsmmt	H2az	\
rs9263928	6	31177954	31178387	Hsmmt	H2az	\
rs9263928	6	31178299	31178418	Hsmmt	H2az	\
rs9263929	6	31177954	31178387	Hsmmt	H2az	\
rs9263929	6	31178299	31178418	Hsmmt	H2az	\
rs2308557	6	31238910	31240948	Hsmmt	H2az	\
rs2308525	6	31238910	31240948	Hsmmt	H2az	\
rs2844622	6	31238910	31240948	Hsmmt	H2az	\
rs2596489	6	31324750	31325534	Hsmmt	H2az	\
rs2844576	6	31334409	31335112	Hsmmt	H2az	\
rs2596429	6	31334409	31335112	Hsmmt	H2az	\
rs2516469	6	31409122	31409822	Hsmmt	H2az	\
rs557297301	6	31461284	31463294	Hsmmt	H2az	\
rs3095235	6	31461284	31463294	Hsmmt	H2az	\
rs2523508	6	31508317	31511460	Hsmmt	H2az	\
6:31514153_GCTGT_G	6	31513182	31516649	Hsmmt	H2az	\
6:31514972_CT_C	6	31513182	31516649	Hsmmt	H2az	\
6:31532519_GA_G	6	31528108	31561396	Hsmmt	H2az	\
rs2857709	6	31528108	31561396	Hsmmt	H2az	\
rs2071590	6	31528108	31561396	Hsmmt	H2az	\
rs2256965	6	31528108	31561396	Hsmmt	H2az	\
6:31588984_CGTG_C	6	31586714	31590066	Hsmmt	H2az	\
rs3130050	6	31618595	31622079	Hsmmt	H2az	\
rs1266071	6	31668990	31672503	Hsmmt	H2az	\
rs805284	6	31681871	31682087	Hsmmt	H2az	\
rs396369	6	31701617	31709208	Hsmmt	H2az	\
rs28400002	6	31733944	31734611	Hsmmt	H2az	\
rs494620	6	31838591	31839419	Hsmmt	H2az	\
rs2844456	6	31863716	31867081	Hsmmt	H2az	\
rs750497811	6	31863716	31867081	Hsmmt	H2az	\
rs2844455	6	31868300	31871775	Hsmmt	H2az	\
rs3094189	6	31135886	31149228	Hsmmt	H3k4me1	\
rs6921948	6	31170023	31173546	Hsmmt	H3k4me1	\
rs146660653	6	31170023	31173546	Hsmmt	H3k4me1	\
rs3887381	6	31170023	31173546	Hsmmt	H3k4me1	\
rs3130954	6	31170023	31173546	Hsmmt	H3k4me1	\
rs3998077	6	31170023	31173546	Hsmmt	H3k4me1	\
rs4410769	6	31176118	31176814	Hsmmt	H3k4me1	\
rs9263927	6	31177426	31179270	Hsmmt	H3k4me1	\
rs9263928	6	31177426	31179270	Hsmmt	H3k4me1	\
rs9263929	6	31177426	31179270	Hsmmt	H3k4me1	\
rs9263931	6	31177426	31179270	Hsmmt	H3k4me1	\
rs9263933	6	31177426	31179270	Hsmmt	H3k4me1	\
rs9263936	6	31177426	31179270	Hsmmt	H3k4me1	\
rs2596573	6	31347897	31348104	Hsmmt	H3k4me1	\
rs2596572	6	31347897	31348104	Hsmmt	H3k4me1	\
rs3094592	6	31347897	31348104	Hsmmt	H3k4me1	\
rs2596571	6	31347897	31348104	Hsmmt	H3k4me1	\
rs2844539	6	31347897	31348104	Hsmmt	H3k4me1	\
rs3095235	6	31462914	31463603	Hsmmt	H3k4me1	\
rs3132458	6	31481013	31482238	Hsmmt	H3k4me1	\
rs3094001	6	31483681	31484867	Hsmmt	H3k4me1	\
rs3093994	6	31489406	31520729	Hsmmt	H3k4me1	\
rs3095227	6	31489406	31520729	Hsmmt	H3k4me1	\
rs3093992	6	31489406	31520729	Hsmmt	H3k4me1	\
rs3093991	6	31489406	31520729	Hsmmt	H3k4me1	\
rs3093990	6	31489406	31520729	Hsmmt	H3k4me1	\
rs3130635	6	31489406	31520729	Hsmmt	H3k4me1	\
rs3095226	6	31489406	31520729	Hsmmt	H3k4me1	\
rs3130634	6	31489406	31520729	Hsmmt	H3k4me1	\
rs3115536	6	31489406	31520729	Hsmmt	H3k4me1	\
rs3093986	6	31489406	31520729	Hsmmt	H3k4me1	\
rs3093985	6	31489406	31520729	Hsmmt	H3k4me1	\
rs3093984	6	31489406	31520729	Hsmmt	H3k4me1	\
6:31495508_AAG_A	6	31489406	31520729	Hsmmt	H3k4me1	\
rs139163951	6	31489406	31520729	Hsmmt	H3k4me1	\
rs3130051	6	31489406	31520729	Hsmmt	H3k4me1	\
rs3130052	6	31489406	31520729	Hsmmt	H3k4me1	\
rs3130053	6	31489406	31520729	Hsmmt	H3k4me1	\
rs3130054	6	31489406	31520729	Hsmmt	H3k4me1	\
rs3093983	6	31489406	31520729	Hsmmt	H3k4me1	\
rs3093982	6	31489406	31520729	Hsmmt	H3k4me1	\
rs3093981	6	31489406	31520729	Hsmmt	H3k4me1	\
rs3093980	6	31489406	31520729	Hsmmt	H3k4me1	\
rs3093979	6	31489406	31520729	Hsmmt	H3k4me1	\
rs3115537	6	31489406	31520729	Hsmmt	H3k4me1	\
6:31498379_CA_C	6	31489406	31520729	Hsmmt	H3k4me1	\
rs9267480	6	31489406	31520729	Hsmmt	H3k4me1	\
rs3093978	6	31489406	31520729	Hsmmt	H3k4me1	\
rs3130056	6	31489406	31520729	Hsmmt	H3k4me1	\
rs3093977	6	31489406	31520729	Hsmmt	H3k4me1	\
rs3093948	6	31489406	31520729	Hsmmt	H3k4me1	\
rs3131629	6	31489406	31520729	Hsmmt	H3k4me1	\
rs3131628	6	31489406	31520729	Hsmmt	H3k4me1	\
rs3093976	6	31489406	31520729	Hsmmt	H3k4me1	\
rs3130057	6	31489406	31520729	Hsmmt	H3k4me1	\
rs9267485	6	31489406	31520729	Hsmmt	H3k4me1	\
rs3130058	6	31489406	31520729	Hsmmt	H3k4me1	\
rs2516394	6	31489406	31520729	Hsmmt	H3k4me1	\
rs2516393	6	31489406	31520729	Hsmmt	H3k4me1	\
rs2516393	6	31506612	31508781	Hsmmt	H3k4me1	\
rs2523511	6	31489406	31520729	Hsmmt	H3k4me1	\
rs2523511	6	31506612	31508781	Hsmmt	H3k4me1	\
rs2523510	6	31489406	31520729	Hsmmt	H3k4me1	\
rs2523510	6	31506612	31508781	Hsmmt	H3k4me1	\
rs2523508	6	31489406	31520729	Hsmmt	H3k4me1	\
rs2523508	6	31506612	31508781	Hsmmt	H3k4me1	\
6:31514153_GCTGT_G	6	31489406	31520729	Hsmmt	H3k4me1	\
6:31514972_CT_C	6	31489406	31520729	Hsmmt	H3k4me1	\
6:31514972_CT_C	6	31514610	31515019	Hsmmt	H3k4me1	\
rs2523500	6	31489406	31520729	Hsmmt	H3k4me1	\
6:31520042_CTGTTT_C	6	31489406	31520729	Hsmmt	H3k4me1	\
rs3130068	6	31589357	31591177	Hsmmt	H3k4me1	\
rs750332	6	31606677	31608420	Hsmmt	H3k4me1	\
rs3130050	6	31614494	31639762	Hsmmt	H3k4me1	\
rs3130050	6	31618668	31618979	Hsmmt	H3k4me1	\
rs707974	6	31614494	31639762	Hsmmt	H3k4me1	\
rs3117578	6	31614494	31639762	Hsmmt	H3k4me1	\
rs35609644	6	31614494	31639762	Hsmmt	H3k4me1	\
rs3131377	6	31614494	31639762	Hsmmt	H3k4me1	\
rs1266071	6	31668935	31670165	Hsmmt	H3k4me1	\
rs805284	6	31681646	31682442	Hsmmt	H3k4me1	\
rs396369	6	31691208	31711203	Hsmmt	H3k4me1	\
rs2763977	6	31785107	31787347	Hsmmt	H3k4me1	\
rs750497811	6	31865548	31867052	Hsmmt	H3k4me1	\
rs6921948	6	31170980	31172317	Hsmmt	H3k4me2	\
rs146660653	6	31170980	31172317	Hsmmt	H3k4me2	\
rs9263927	6	31177790	31178342	Hsmmt	H3k4me2	\
rs9263928	6	31177790	31178342	Hsmmt	H3k4me2	\
rs9263929	6	31177790	31178342	Hsmmt	H3k4me2	\
rs2308557	6	31239259	31240615	Hsmmt	H3k4me2	\
rs2308525	6	31239259	31240615	Hsmmt	H3k4me2	\
rs2844622	6	31239259	31240615	Hsmmt	H3k4me2	\
rs2596489	6	31324886	31325532	Hsmmt	H3k4me2	\
rs2844576	6	31334434	31335103	Hsmmt	H3k4me2	\
rs2596429	6	31334434	31335103	Hsmmt	H3k4me2	\
rs2596473	6	31430598	31431232	Hsmmt	H3k4me2	\
rs557297301	6	31461166	31463533	Hsmmt	H3k4me2	\
rs3095235	6	31461166	31463533	Hsmmt	H3k4me2	\
rs2516401	6	31480840	31482120	Hsmmt	H3k4me2	\
rs3131633	6	31480840	31482120	Hsmmt	H3k4me2	\
rs3132458	6	31480840	31482120	Hsmmt	H3k4me2	\
rs3093985	6	31493491	31494147	Hsmmt	H3k4me2	\
rs2516394	6	31505908	31511824	Hsmmt	H3k4me2	\
rs2516393	6	31505908	31511824	Hsmmt	H3k4me2	\
rs2523511	6	31505908	31511824	Hsmmt	H3k4me2	\
rs2523510	6	31505908	31511824	Hsmmt	H3k4me2	\
rs2523508	6	31505908	31511824	Hsmmt	H3k4me2	\
6:31514153_GCTGT_G	6	31512890	31517522	Hsmmt	H3k4me2	\
6:31514972_CT_C	6	31512890	31517522	Hsmmt	H3k4me2	\
6:31588984_CGTG_C	6	31586504	31591746	Hsmmt	H3k4me2	\
rs3130068	6	31586504	31591746	Hsmmt	H3k4me2	\
rs3130050	6	31617890	31622431	Hsmmt	H3k4me2	\
rs707974	6	31625343	31630035	Hsmmt	H3k4me2	\
rs1266071	6	31668489	31672496	Hsmmt	H3k4me2	\
rs396369	6	31700914	31709307	Hsmmt	H3k4me2	\
rs28400002	6	31734209	31734595	Hsmmt	H3k4me2	\
rs2844456	6	31864582	31864979	Hsmmt	H3k4me2	\
rs2844455	6	31868127	31871714	Hsmmt	H3k4me2	\
rs6921948	6	31170873	31172646	Hsmmt	H3k4me3	\
rs146660653	6	31170873	31172646	Hsmmt	H3k4me3	\
rs3887381	6	31170873	31172646	Hsmmt	H3k4me3	\
rs9264641	6	31238039	31241174	Hsmmt	H3k4me3	\
rs2308557	6	31238039	31241174	Hsmmt	H3k4me3	\
rs2308525	6	31238039	31241174	Hsmmt	H3k4me3	\
rs2844622	6	31238039	31241174	Hsmmt	H3k4me3	\
rs2523599	6	31238039	31241174	Hsmmt	H3k4me3	\
rs147324178	6	31324693	31325301	Hsmmt	H3k4me3	\
rs2596489	6	31324693	31325301	Hsmmt	H3k4me3	\
rs557297301	6	31461231	31463509	Hsmmt	H3k4me3	\
rs557297301	6	31462646	31462880	Hsmmt	H3k4me3	\
rs3095235	6	31461231	31463509	Hsmmt	H3k4me3	\
rs2516393	6	31506395	31511549	Hsmmt	H3k4me3	\
rs2523511	6	31506395	31511549	Hsmmt	H3k4me3	\
rs2523510	6	31506395	31511549	Hsmmt	H3k4me3	\
rs2523508	6	31506395	31511549	Hsmmt	H3k4me3	\
6:31514153_GCTGT_G	6	31513036	31517322	Hsmmt	H3k4me3	\
6:31514972_CT_C	6	31513036	31517322	Hsmmt	H3k4me3	\
6:31588984_CGTG_C	6	31586580	31591494	Hsmmt	H3k4me3	\
rs3130068	6	31586580	31591494	Hsmmt	H3k4me3	\
rs3130050	6	31618242	31622336	Hsmmt	H3k4me3	\
rs707974	6	31625853	31629834	Hsmmt	H3k4me3	\
rs1266071	6	31668704	31672488	Hsmmt	H3k4me3	\
rs396369	6	31706801	31708860	Hsmmt	H3k4me3	\
rs28400002	6	31734219	31734518	Hsmmt	H3k4me3	\
rs2844456	6	31863693	31867297	Hsmmt	H3k4me3	\
rs750497811	6	31863693	31867297	Hsmmt	H3k4me3	\
rs2844455	6	31868271	31871545	Hsmmt	H3k4me3	\
rs6921948	6	31171109	31172317	Hsmmt	H3k9ac	\
rs146660653	6	31171109	31172317	Hsmmt	H3k9ac	\
rs9263927	6	31177913	31178515	Hsmmt	H3k9ac	\
rs9263928	6	31177913	31178515	Hsmmt	H3k9ac	\
rs9263929	6	31177913	31178515	Hsmmt	H3k9ac	\
rs2308557	6	31239210	31240550	Hsmmt	H3k9ac	\
rs2308525	6	31239210	31240550	Hsmmt	H3k9ac	\
rs2844622	6	31239210	31240550	Hsmmt	H3k9ac	\
rs2596489	6	31324783	31325544	Hsmmt	H3k9ac	\
rs557297301	6	31461421	31463242	Hsmmt	H3k9ac	\
rs3095235	6	31461421	31463242	Hsmmt	H3k9ac	\
6:31498379_CA_C	6	31498298	31498822	Hsmmt	H3k9ac	\
rs9267480	6	31498298	31498822	Hsmmt	H3k9ac	\
rs3093978	6	31498298	31498822	Hsmmt	H3k9ac	\
rs2516393	6	31506315	31511441	Hsmmt	H3k9ac	\
rs2523511	6	31506315	31511441	Hsmmt	H3k9ac	\
rs2523510	6	31506315	31511441	Hsmmt	H3k9ac	\
rs2523508	6	31506315	31511441	Hsmmt	H3k9ac	\
6:31514972_CT_C	6	31514914	31516217	Hsmmt	H3k9ac	\
6:31588984_CGTG_C	6	31586551	31591444	Hsmmt	H3k9ac	\
rs3130068	6	31586551	31591444	Hsmmt	H3k9ac	\
rs3130050	6	31618239	31622333	Hsmmt	H3k9ac	\
rs1266071	6	31668528	31672439	Hsmmt	H3k9ac	\
rs396369	6	31700954	31709054	Hsmmt	H3k9ac	\
rs396369	6	31706849	31708603	Hsmmt	H3k9ac	\
rs2844456	6	31864460	31865018	Hsmmt	H3k9ac	\
rs3094189	6	31141829	31145323	Hsmmt	H3k27ac	\
rs6921948	6	31171066	31172299	Hsmmt	H3k27ac	\
rs146660653	6	31171066	31172299	Hsmmt	H3k27ac	\
rs9263927	6	31177756	31178921	Hsmmt	H3k27ac	\
rs9263928	6	31177756	31178921	Hsmmt	H3k27ac	\
rs9263929	6	31177756	31178921	Hsmmt	H3k27ac	\
rs9263931	6	31177756	31178921	Hsmmt	H3k27ac	\
rs9263933	6	31177756	31178921	Hsmmt	H3k27ac	\
rs2308525	6	31239726	31240021	Hsmmt	H3k27ac	\
rs3095235	6	31462766	31463540	Hsmmt	H3k27ac	\
rs2523510	6	31507830	31511343	Hsmmt	H3k27ac	\
rs2523508	6	31507830	31511343	Hsmmt	H3k27ac	\
6:31514972_CT_C	6	31514696	31515944	Hsmmt	H3k27ac	\
6:31588984_CGTG_C	6	31586484	31590932	Hsmmt	H3k27ac	\
rs3130068	6	31586484	31590932	Hsmmt	H3k27ac	\
rs2736155	6	31604725	31605294	Hsmmt	H3k27ac	\
rs2077537	6	31606476	31608398	Hsmmt	H3k27ac	\
rs750332	6	31606476	31608398	Hsmmt	H3k27ac	\
rs3130050	6	31618413	31622325	Hsmmt	H3k27ac	\
rs1266071	6	31669138	31672460	Hsmmt	H3k27ac	\
rs396369	6	31700848	31708558	Hsmmt	H3k27ac	\
rs2844456	6	31860122	31881478	Hsmmt	H3k27ac	\
rs750497811	6	31860122	31881478	Hsmmt	H3k27ac	\
rs2844455	6	31860122	31881478	Hsmmt	H3k27ac	\
rs2844455	6	31869422	31871079	Hsmmt	H3k27ac	\
rs3130497	6	31107561	31127458	Hsmmt	H3k36me3	\
6:31237931_CAGA_C	6	31236641	31237982	Hsmmt	H3k36me3	\
rs2853971	6	31374813	31389397	Hsmmt	H3k36me3	\
6:31475620_TAGGG_T	6	31474419	31476255	Hsmmt	H3k36me3	\
rs3095228	6	31488579	31536312	Hsmmt	H3k36me3	\
rs3093995	6	31488579	31536312	Hsmmt	H3k36me3	\
rs3093994	6	31488579	31536312	Hsmmt	H3k36me3	\
rs3095227	6	31488579	31536312	Hsmmt	H3k36me3	\
rs3093992	6	31488579	31536312	Hsmmt	H3k36me3	\
rs3093991	6	31488579	31536312	Hsmmt	H3k36me3	\
rs3093990	6	31488579	31536312	Hsmmt	H3k36me3	\
rs3130635	6	31488579	31536312	Hsmmt	H3k36me3	\
rs3095226	6	31488579	31536312	Hsmmt	H3k36me3	\
rs3130634	6	31488579	31536312	Hsmmt	H3k36me3	\
rs3115536	6	31488579	31536312	Hsmmt	H3k36me3	\
rs3093986	6	31488579	31536312	Hsmmt	H3k36me3	\
rs3093985	6	31488579	31536312	Hsmmt	H3k36me3	\
rs3093984	6	31488579	31536312	Hsmmt	H3k36me3	\
6:31495508_AAG_A	6	31488579	31536312	Hsmmt	H3k36me3	\
rs139163951	6	31488579	31536312	Hsmmt	H3k36me3	\
rs3130051	6	31488579	31536312	Hsmmt	H3k36me3	\
rs3130052	6	31488579	31536312	Hsmmt	H3k36me3	\
rs3130053	6	31488579	31536312	Hsmmt	H3k36me3	\
rs3130054	6	31488579	31536312	Hsmmt	H3k36me3	\
rs3130054	6	31496644	31509315	Hsmmt	H3k36me3	\
rs3093983	6	31488579	31536312	Hsmmt	H3k36me3	\
rs3093983	6	31496644	31509315	Hsmmt	H3k36me3	\
rs3093982	6	31488579	31536312	Hsmmt	H3k36me3	\
rs3093982	6	31496644	31509315	Hsmmt	H3k36me3	\
rs3093981	6	31488579	31536312	Hsmmt	H3k36me3	\
rs3093981	6	31496644	31509315	Hsmmt	H3k36me3	\
rs3093980	6	31488579	31536312	Hsmmt	H3k36me3	\
rs3093980	6	31496644	31509315	Hsmmt	H3k36me3	\
rs3093979	6	31488579	31536312	Hsmmt	H3k36me3	\
rs3093979	6	31496644	31509315	Hsmmt	H3k36me3	\
rs3115537	6	31488579	31536312	Hsmmt	H3k36me3	\
rs3115537	6	31496644	31509315	Hsmmt	H3k36me3	\
6:31498379_CA_C	6	31488579	31536312	Hsmmt	H3k36me3	\
6:31498379_CA_C	6	31496644	31509315	Hsmmt	H3k36me3	\
rs9267480	6	31488579	31536312	Hsmmt	H3k36me3	\
rs9267480	6	31496644	31509315	Hsmmt	H3k36me3	\
rs3093978	6	31488579	31536312	Hsmmt	H3k36me3	\
rs3093978	6	31496644	31509315	Hsmmt	H3k36me3	\
rs3130056	6	31488579	31536312	Hsmmt	H3k36me3	\
rs3130056	6	31496644	31509315	Hsmmt	H3k36me3	\
rs3093977	6	31488579	31536312	Hsmmt	H3k36me3	\
rs3093977	6	31496644	31509315	Hsmmt	H3k36me3	\
rs3093948	6	31488579	31536312	Hsmmt	H3k36me3	\
rs3093948	6	31496644	31509315	Hsmmt	H3k36me3	\
rs3131629	6	31488579	31536312	Hsmmt	H3k36me3	\
rs3131629	6	31496644	31509315	Hsmmt	H3k36me3	\
rs3131628	6	31488579	31536312	Hsmmt	H3k36me3	\
rs3131628	6	31496644	31509315	Hsmmt	H3k36me3	\
rs3093976	6	31488579	31536312	Hsmmt	H3k36me3	\
rs3093976	6	31496644	31509315	Hsmmt	H3k36me3	\
rs3130057	6	31488579	31536312	Hsmmt	H3k36me3	\
rs3130057	6	31496644	31509315	Hsmmt	H3k36me3	\
rs9267485	6	31488579	31536312	Hsmmt	H3k36me3	\
rs9267485	6	31496644	31509315	Hsmmt	H3k36me3	\
rs3130058	6	31488579	31536312	Hsmmt	H3k36me3	\
rs3130058	6	31496644	31509315	Hsmmt	H3k36me3	\
rs2516394	6	31488579	31536312	Hsmmt	H3k36me3	\
rs2516394	6	31496644	31509315	Hsmmt	H3k36me3	\
rs2516393	6	31488579	31536312	Hsmmt	H3k36me3	\
rs2516393	6	31496644	31509315	Hsmmt	H3k36me3	\
rs2523511	6	31488579	31536312	Hsmmt	H3k36me3	\
rs2523511	6	31496644	31509315	Hsmmt	H3k36me3	\
rs2523510	6	31488579	31536312	Hsmmt	H3k36me3	\
rs2523510	6	31496644	31509315	Hsmmt	H3k36me3	\
rs2523508	6	31488579	31536312	Hsmmt	H3k36me3	\
rs2523508	6	31496644	31509315	Hsmmt	H3k36me3	\
6:31514153_GCTGT_G	6	31488579	31536312	Hsmmt	H3k36me3	\
6:31514972_CT_C	6	31488579	31536312	Hsmmt	H3k36me3	\
rs2523500	6	31488579	31536312	Hsmmt	H3k36me3	\
6:31520042_CTGTTT_C	6	31488579	31536312	Hsmmt	H3k36me3	\
rs3130061	6	31488579	31536312	Hsmmt	H3k36me3	\
6:31532519_GA_G	6	31488579	31536312	Hsmmt	H3k36me3	\
rs2857709	6	31488579	31536312	Hsmmt	H3k36me3	\
rs2857695	6	31581541	31675717	Hsmmt	H3k36me3	\
6:31588984_CGTG_C	6	31581541	31675717	Hsmmt	H3k36me3	\
rs3130068	6	31581541	31675717	Hsmmt	H3k36me3	\
rs2736155	6	31581541	31675717	Hsmmt	H3k36me3	\
rs2077491	6	31581541	31675717	Hsmmt	H3k36me3	\
rs2077492	6	31581541	31675717	Hsmmt	H3k36me3	\
rs2077537	6	31581541	31675717	Hsmmt	H3k36me3	\
rs750332	6	31581541	31675717	Hsmmt	H3k36me3	\
6:31610189_TAAAG_T	6	31581541	31675717	Hsmmt	H3k36me3	\
rs1077394	6	31581541	31675717	Hsmmt	H3k36me3	\
rs1077393	6	31581541	31675717	Hsmmt	H3k36me3	\
rs1052486	6	31581541	31675717	Hsmmt	H3k36me3	\
rs760293	6	31581541	31675717	Hsmmt	H3k36me3	\
rs2844464	6	31581541	31675717	Hsmmt	H3k36me3	\
rs3130050	6	31581541	31675717	Hsmmt	H3k36me3	\
rs707974	6	31581541	31675717	Hsmmt	H3k36me3	\
rs3117578	6	31581541	31675717	Hsmmt	H3k36me3	\
rs35609644	6	31581541	31675717	Hsmmt	H3k36me3	\
rs3131377	6	31581541	31675717	Hsmmt	H3k36me3	\
rs3115668	6	31581541	31675717	Hsmmt	H3k36me3	\
rs3131376	6	31581541	31675717	Hsmmt	H3k36me3	\
rs1266071	6	31581541	31675717	Hsmmt	H3k36me3	\
rs805293	6	31687703	31706873	Hsmmt	H3k36me3	\
rs396369	6	31687703	31706873	Hsmmt	H3k36me3	\
rs1738434	6	31908546	31951348	Hsmmt	H3k36me3	\
rs3094189	6	31135348	31153312	Hsmmt	H3k79me2	\
rs2853971	6	31368662	31382319	Hsmmt	H3k79me2	\
rs3093977	6	31500144	31512306	Hsmmt	H3k79me2	\
rs3093948	6	31500144	31512306	Hsmmt	H3k79me2	\
rs3131629	6	31500144	31512306	Hsmmt	H3k79me2	\
rs3131628	6	31500144	31512306	Hsmmt	H3k79me2	\
rs3093976	6	31500144	31512306	Hsmmt	H3k79me2	\
rs3130057	6	31500144	31512306	Hsmmt	H3k79me2	\
rs9267485	6	31500144	31512306	Hsmmt	H3k79me2	\
rs3130058	6	31500144	31512306	Hsmmt	H3k79me2	\
rs2516394	6	31500144	31512306	Hsmmt	H3k79me2	\
rs2516393	6	31500144	31512306	Hsmmt	H3k79me2	\
rs2523511	6	31500144	31512306	Hsmmt	H3k79me2	\
rs2523510	6	31500144	31512306	Hsmmt	H3k79me2	\
rs2523508	6	31500144	31512306	Hsmmt	H3k79me2	\
rs2857695	6	31579256	31646590	Hsmmt	H3k79me2	\
6:31588984_CGTG_C	6	31579256	31646590	Hsmmt	H3k79me2	\
rs3130068	6	31579256	31646590	Hsmmt	H3k79me2	\
rs2736155	6	31579256	31646590	Hsmmt	H3k79me2	\
rs2077491	6	31579256	31646590	Hsmmt	H3k79me2	\
rs2077492	6	31579256	31646590	Hsmmt	H3k79me2	\
rs2077537	6	31579256	31646590	Hsmmt	H3k79me2	\
rs750332	6	31579256	31646590	Hsmmt	H3k79me2	\
6:31610189_TAAAG_T	6	31579256	31646590	Hsmmt	H3k79me2	\
rs1077394	6	31579256	31646590	Hsmmt	H3k79me2	\
rs1077393	6	31579256	31646590	Hsmmt	H3k79me2	\
rs1052486	6	31579256	31646590	Hsmmt	H3k79me2	\
rs760293	6	31579256	31646590	Hsmmt	H3k79me2	\
rs2844464	6	31579256	31646590	Hsmmt	H3k79me2	\
rs3130050	6	31579256	31646590	Hsmmt	H3k79me2	\
rs707974	6	31579256	31646590	Hsmmt	H3k79me2	\
rs3117578	6	31579256	31646590	Hsmmt	H3k79me2	\
rs35609644	6	31579256	31646590	Hsmmt	H3k79me2	\
rs3131377	6	31579256	31646590	Hsmmt	H3k79me2	\
rs3115668	6	31579256	31646590	Hsmmt	H3k79me2	\
rs1266071	6	31667404	31672041	Hsmmt	H3k79me2	\
rs2763977	6	31785128	31787019	Hsmmt	H3k79me2	\
rs750497811	6	31865501	31867125	Hsmmt	H3k79me2	\
rs2246954	6	31265154	31265318	Hsmmt	H4k20me1	\
rs2507979	6	31350325	31351034	Hsmmt	H4k20me1	\
rs3099850	6	31350325	31351034	Hsmmt	H4k20me1	\
rs3099850	6	31350423	31350634	Hsmmt	H4k20me1	\
rs34911333	6	31350325	31351034	Hsmmt	H4k20me1	\
rs34911333	6	31350423	31350634	Hsmmt	H4k20me1	\
rs3094597	6	31350325	31351034	Hsmmt	H4k20me1	\
rs3094597	6	31350423	31350634	Hsmmt	H4k20me1	\
rs2523532	6	31350325	31351034	Hsmmt	H4k20me1	\
rs2523532	6	31350423	31350634	Hsmmt	H4k20me1	\
rs3094596	6	31350325	31351034	Hsmmt	H4k20me1	\
rs3094596	6	31350423	31350634	Hsmmt	H4k20me1	\
rs1521	6	31350325	31351034	Hsmmt	H4k20me1	\
rs1523	6	31350325	31351034	Hsmmt	H4k20me1	\
rs2844533	6	31350325	31351034	Hsmmt	H4k20me1	\
rs2523488	6	31350325	31351034	Hsmmt	H4k20me1	\
rs2523487	6	31350325	31351034	Hsmmt	H4k20me1	\
rs2523486	6	31350325	31351034	Hsmmt	H4k20me1	\
rs2853971	6	31361984	31391185	Hsmmt	H4k20me1	\
rs3130054	6	31496610	31510523	Hsmmt	H4k20me1	\
rs3093983	6	31496610	31510523	Hsmmt	H4k20me1	\
rs3093982	6	31496610	31510523	Hsmmt	H4k20me1	\
rs3093981	6	31496610	31510523	Hsmmt	H4k20me1	\
rs3093980	6	31496610	31510523	Hsmmt	H4k20me1	\
rs3093979	6	31496610	31510523	Hsmmt	H4k20me1	\
rs3115537	6	31496610	31510523	Hsmmt	H4k20me1	\
6:31498379_CA_C	6	31496610	31510523	Hsmmt	H4k20me1	\
rs9267480	6	31496610	31510523	Hsmmt	H4k20me1	\
rs3093978	6	31496610	31510523	Hsmmt	H4k20me1	\
rs3130056	6	31496610	31510523	Hsmmt	H4k20me1	\
rs3093977	6	31496610	31510523	Hsmmt	H4k20me1	\
rs3093948	6	31496610	31510523	Hsmmt	H4k20me1	\
rs3131629	6	31496610	31510523	Hsmmt	H4k20me1	\
rs3131628	6	31496610	31510523	Hsmmt	H4k20me1	\
rs3093976	6	31496610	31510523	Hsmmt	H4k20me1	\
rs3130057	6	31496610	31510523	Hsmmt	H4k20me1	\
rs9267485	6	31496610	31510523	Hsmmt	H4k20me1	\
rs3130058	6	31496610	31510523	Hsmmt	H4k20me1	\
rs2516394	6	31496610	31510523	Hsmmt	H4k20me1	\
rs2516393	6	31496610	31510523	Hsmmt	H4k20me1	\
rs2523511	6	31496610	31510523	Hsmmt	H4k20me1	\
rs2523510	6	31496610	31510523	Hsmmt	H4k20me1	\
rs2523508	6	31496610	31510523	Hsmmt	H4k20me1	\
rs2857695	6	31584677	31613506	Hsmmt	H4k20me1	\
6:31588984_CGTG_C	6	31584677	31613506	Hsmmt	H4k20me1	\
6:31588984_CGTG_C	6	31588872	31592619	Hsmmt	H4k20me1	\
rs3130068	6	31584677	31613506	Hsmmt	H4k20me1	\
rs3130068	6	31588872	31592619	Hsmmt	H4k20me1	\
rs2736155	6	31584677	31613506	Hsmmt	H4k20me1	\
rs2077491	6	31584677	31613506	Hsmmt	H4k20me1	\
rs2077492	6	31584677	31613506	Hsmmt	H4k20me1	\
rs2077537	6	31584677	31613506	Hsmmt	H4k20me1	\
rs750332	6	31584677	31613506	Hsmmt	H4k20me1	\
6:31610189_TAAAG_T	6	31584677	31613506	Hsmmt	H4k20me1	\
rs1077394	6	31584677	31613506	Hsmmt	H4k20me1	\
rs1077393	6	31584677	31613506	Hsmmt	H4k20me1	\
rs1052486	6	31584677	31613506	Hsmmt	H4k20me1	\
rs760293	6	31584677	31613506	Hsmmt	H4k20me1	\
rs3117578	6	31635934	31636368	Hsmmt	H4k20me1	\
rs35609644	6	31638148	31639124	Hsmmt	H4k20me1	\
rs1266071	6	31668078	31670408	Hsmmt	H4k20me1	\
rs9281263	6	31185316	31186638	Hsmmt	H3k27me3	\
rs9263964	6	31185316	31186638	Hsmmt	H3k27me3	\
rs9263967	6	31185316	31186638	Hsmmt	H3k27me3	\
rs9263968	6	31185316	31186638	Hsmmt	H3k27me3	\
rs9263986	6	31189547	31202834	Hsmmt	H3k27me3	\
rs4373355	6	31189547	31202834	Hsmmt	H3k27me3	\
rs4997406	6	31189547	31202834	Hsmmt	H3k27me3	\
rs111411820	6	31205618	31207662	Hsmmt	H3k27me3	\
rs3899471	6	31214726	31215593	Hsmmt	H3k27me3	\
rs2844622	6	31239959	31247482	Hsmmt	H3k27me3	\
rs2523599	6	31239959	31247482	Hsmmt	H3k27me3	\
rs2524076	6	31239959	31247482	Hsmmt	H3k27me3	\
rs3094680	6	31239959	31247482	Hsmmt	H3k27me3	\
rs2844605	6	31248578	31248690	Hsmmt	H3k27me3	\
rs2524156	6	31251890	31292107	Hsmmt	H3k27me3	\
rs2243868	6	31251890	31292107	Hsmmt	H3k27me3	\
rs2246954	6	31251890	31292107	Hsmmt	H3k27me3	\
rs2853923	6	31251890	31292107	Hsmmt	H3k27me3	\
rs2524089	6	31251890	31292107	Hsmmt	H3k27me3	\
rs6908171	6	31251890	31292107	Hsmmt	H3k27me3	\
rs9265259	6	31251890	31292107	Hsmmt	H3k27me3	\
rs148127454	6	31308786	31357597	Hsmmt	H3k27me3	\
rs2394977	6	31308786	31357597	Hsmmt	H3k27me3	\
rs7450349	6	31308786	31357597	Hsmmt	H3k27me3	\
rs9265912	6	31308786	31357597	Hsmmt	H3k27me3	\
rs5014819	6	31308786	31357597	Hsmmt	H3k27me3	\
rs5014818	6	31308786	31357597	Hsmmt	H3k27me3	\
rs4530905	6	31308786	31357597	Hsmmt	H3k27me3	\
rs4409218	6	31308786	31357597	Hsmmt	H3k27me3	\
rs4540292	6	31308786	31357597	Hsmmt	H3k27me3	\
rs9266022	6	31308786	31357597	Hsmmt	H3k27me3	\
6:31317750_GGTTGA_G	6	31308786	31357597	Hsmmt	H3k27me3	\
rs9266030	6	31308786	31357597	Hsmmt	H3k27me3	\
rs4469339	6	31308786	31357597	Hsmmt	H3k27me3	\
rs4394274	6	31308786	31357597	Hsmmt	H3k27me3	\
6:31318394_TG_T	6	31308786	31357597	Hsmmt	H3k27me3	\
rs147324178	6	31308786	31357597	Hsmmt	H3k27me3	\
rs2596489	6	31308786	31357597	Hsmmt	H3k27me3	\
rs9266248	6	31308786	31357597	Hsmmt	H3k27me3	\
rs2596478	6	31308786	31357597	Hsmmt	H3k27me3	\
rs2523566	6	31308786	31357597	Hsmmt	H3k27me3	\
rs2596548	6	31308786	31357597	Hsmmt	H3k27me3	\
rs2596549	6	31308786	31357597	Hsmmt	H3k27me3	\
rs2523556	6	31308786	31357597	Hsmmt	H3k27me3	\
rs2523555	6	31308786	31357597	Hsmmt	H3k27me3	\
rs2523553	6	31308786	31357597	Hsmmt	H3k27me3	\
6:31332031_CT_C	6	31308786	31357597	Hsmmt	H3k27me3	\
rs9266363	6	31308786	31357597	Hsmmt	H3k27me3	\
rs3016016	6	31308786	31357597	Hsmmt	H3k27me3	\
rs3016015	6	31308786	31357597	Hsmmt	H3k27me3	\
rs2596426	6	31308786	31357597	Hsmmt	H3k27me3	\
rs2596427	6	31308786	31357597	Hsmmt	H3k27me3	\
rs2844576	6	31308786	31357597	Hsmmt	H3k27me3	\
rs2596429	6	31308786	31357597	Hsmmt	H3k27me3	\
rs2523542	6	31308786	31357597	Hsmmt	H3k27me3	\
rs2523537	6	31308786	31357597	Hsmmt	H3k27me3	\
rs2853991	6	31308786	31357597	Hsmmt	H3k27me3	\
rs2596433	6	31308786	31357597	Hsmmt	H3k27me3	\
rs9281394	6	31308786	31357597	Hsmmt	H3k27me3	\
rs9266438	6	31308786	31357597	Hsmmt	H3k27me3	\
rs9266441	6	31308786	31357597	Hsmmt	H3k27me3	\
rs3997903	6	31308786	31357597	Hsmmt	H3k27me3	\
rs3997901	6	31308786	31357597	Hsmmt	H3k27me3	\
rs2523644	6	31308786	31357597	Hsmmt	H3k27me3	\
rs2254556	6	31308786	31357597	Hsmmt	H3k27me3	\
rs4959066	6	31308786	31357597	Hsmmt	H3k27me3	\
rs4959017	6	31308786	31357597	Hsmmt	H3k27me3	\
rs4959018	6	31308786	31357597	Hsmmt	H3k27me3	\
rs3997993	6	31308786	31357597	Hsmmt	H3k27me3	\
rs3997982	6	31308786	31357597	Hsmmt	H3k27me3	\
rs9266596	6	31308786	31357597	Hsmmt	H3k27me3	\
rs4959070	6	31308786	31357597	Hsmmt	H3k27me3	\
rs2507982	6	31308786	31357597	Hsmmt	H3k27me3	\
rs2442738	6	31308786	31357597	Hsmmt	H3k27me3	\
rs6909636	6	31308786	31357597	Hsmmt	H3k27me3	\
rs2844543	6	31308786	31357597	Hsmmt	H3k27me3	\
rs2596573	6	31308786	31357597	Hsmmt	H3k27me3	\
rs2596572	6	31308786	31357597	Hsmmt	H3k27me3	\
rs3094592	6	31308786	31357597	Hsmmt	H3k27me3	\
rs2596571	6	31308786	31357597	Hsmmt	H3k27me3	\
rs2844539	6	31308786	31357597	Hsmmt	H3k27me3	\
rs9266670	6	31308786	31357597	Hsmmt	H3k27me3	\
rs9266671	6	31308786	31357597	Hsmmt	H3k27me3	\
rs9266672	6	31308786	31357597	Hsmmt	H3k27me3	\
rs9266673	6	31308786	31357597	Hsmmt	H3k27me3	\
6:31348290_GT_G	6	31308786	31357597	Hsmmt	H3k27me3	\
rs9266674	6	31308786	31357597	Hsmmt	H3k27me3	\
rs9266675	6	31308786	31357597	Hsmmt	H3k27me3	\
rs9266677	6	31308786	31357597	Hsmmt	H3k27me3	\
rs9266678	6	31308786	31357597	Hsmmt	H3k27me3	\
rs9266679	6	31308786	31357597	Hsmmt	H3k27me3	\
rs9266680	6	31308786	31357597	Hsmmt	H3k27me3	\
rs9266681	6	31308786	31357597	Hsmmt	H3k27me3	\
rs9266685	6	31308786	31357597	Hsmmt	H3k27me3	\
rs9266686	6	31308786	31357597	Hsmmt	H3k27me3	\
rs9266689	6	31308786	31357597	Hsmmt	H3k27me3	\
rs9266690	6	31308786	31357597	Hsmmt	H3k27me3	\
rs9266691	6	31308786	31357597	Hsmmt	H3k27me3	\
rs9266692	6	31308786	31357597	Hsmmt	H3k27me3	\
rs199737763	6	31308786	31357597	Hsmmt	H3k27me3	\
rs115284779	6	31308786	31357597	Hsmmt	H3k27me3	\
rs9266694	6	31308786	31357597	Hsmmt	H3k27me3	\
rs2523490	6	31308786	31357597	Hsmmt	H3k27me3	\
rs2523489	6	31308786	31357597	Hsmmt	H3k27me3	\
rs2844538	6	31308786	31357597	Hsmmt	H3k27me3	\
rs2844537	6	31308786	31357597	Hsmmt	H3k27me3	\
rs2844536	6	31308786	31357597	Hsmmt	H3k27me3	\
6:31349102_CA_C	6	31308786	31357597	Hsmmt	H3k27me3	\
rs9266702	6	31308786	31357597	Hsmmt	H3k27me3	\
rs9266704	6	31308786	31357597	Hsmmt	H3k27me3	\
rs9266705	6	31308786	31357597	Hsmmt	H3k27me3	\
rs9266706	6	31308786	31357597	Hsmmt	H3k27me3	\
rs9266707	6	31308786	31357597	Hsmmt	H3k27me3	\
6:31349242_AT_A	6	31308786	31357597	Hsmmt	H3k27me3	\
rs9266708	6	31308786	31357597	Hsmmt	H3k27me3	\
rs9266709	6	31308786	31357597	Hsmmt	H3k27me3	\
rs9266710	6	31308786	31357597	Hsmmt	H3k27me3	\
rs9266711	6	31308786	31357597	Hsmmt	H3k27me3	\
rs9266713	6	31308786	31357597	Hsmmt	H3k27me3	\
rs9266714	6	31308786	31357597	Hsmmt	H3k27me3	\
rs9266715	6	31308786	31357597	Hsmmt	H3k27me3	\
rs9266716	6	31308786	31357597	Hsmmt	H3k27me3	\
rs9266717	6	31308786	31357597	Hsmmt	H3k27me3	\
rs9266718	6	31308786	31357597	Hsmmt	H3k27me3	\
rs2596569	6	31308786	31357597	Hsmmt	H3k27me3	\
rs2596568	6	31308786	31357597	Hsmmt	H3k27me3	\
rs2507979	6	31308786	31357597	Hsmmt	H3k27me3	\
rs3099850	6	31308786	31357597	Hsmmt	H3k27me3	\
rs34911333	6	31308786	31357597	Hsmmt	H3k27me3	\
rs3094597	6	31308786	31357597	Hsmmt	H3k27me3	\
rs2523532	6	31308786	31357597	Hsmmt	H3k27me3	\
rs3094596	6	31308786	31357597	Hsmmt	H3k27me3	\
rs1521	6	31308786	31357597	Hsmmt	H3k27me3	\
rs1523	6	31308786	31357597	Hsmmt	H3k27me3	\
rs2844533	6	31308786	31357597	Hsmmt	H3k27me3	\
rs2523488	6	31308786	31357597	Hsmmt	H3k27me3	\
rs2523487	6	31308786	31357597	Hsmmt	H3k27me3	\
rs2523486	6	31308786	31357597	Hsmmt	H3k27me3	\
rs2523485	6	31308786	31357597	Hsmmt	H3k27me3	\
rs9266747	6	31308786	31357597	Hsmmt	H3k27me3	\
rs3130485	6	31308786	31357597	Hsmmt	H3k27me3	\
rs3099849	6	31308786	31357597	Hsmmt	H3k27me3	\
rs3020583	6	31308786	31357597	Hsmmt	H3k27me3	\
rs3020581	6	31308786	31357597	Hsmmt	H3k27me3	\
rs9266760	6	31308786	31357597	Hsmmt	H3k27me3	\
rs9266761	6	31308786	31357597	Hsmmt	H3k27me3	\
rs9266762	6	31308786	31357597	Hsmmt	H3k27me3	\
rs2507977	6	31308786	31357597	Hsmmt	H3k27me3	\
rs2442751	6	31308786	31357597	Hsmmt	H3k27me3	\
rs2442750	6	31308786	31357597	Hsmmt	H3k27me3	\
rs2507974	6	31308786	31357597	Hsmmt	H3k27me3	\
rs2523480	6	31308786	31357597	Hsmmt	H3k27me3	\
rs2516501	6	31308786	31357597	Hsmmt	H3k27me3	\
rs9266784	6	31308786	31357597	Hsmmt	H3k27me3	\
rs2596473	6	31429535	31433636	Hsmmt	H3k27me3	\
rs2284178	6	31429535	31433636	Hsmmt	H3k27me3	\
rs3130637	6	31488085	31488307	Hsmmt	H3k27me3	\
rs3130636	6	31488085	31488307	Hsmmt	H3k27me3	\
rs3093996	6	31488526	31488808	Hsmmt	H3k27me3	\
rs3095228	6	31488526	31488808	Hsmmt	H3k27me3	\
rs1135809	6	32007440	32087994	Hsmmt	H3k27me3	\
rs2734313	6	32007440	32087994	Hsmmt	H3k27me3	\
rs34562262	6	32007440	32087994	Hsmmt	H3k27me3	\
rs204883	6	32007440	32087994	Hsmmt	H3k27me3	\
rs7766862	6	32007440	32087994	Hsmmt	H3k27me3	\
rs3130286	6	32007440	32087994	Hsmmt	H3k27me3	\
rs3899471	6	31213806	31216950	Hsmmt	H3k09me3	\
rs12662550	6	31213806	31216950	Hsmmt	H3k09me3	\
rs12665531	6	31213806	31216950	Hsmmt	H3k09me3	\
rs2394904	6	31213806	31216950	Hsmmt	H3k09me3	\
rs2523599	6	31240884	31290092	Hsmmt	H3k09me3	\
rs2524076	6	31240884	31290092	Hsmmt	H3k09me3	\
rs3094680	6	31240884	31290092	Hsmmt	H3k09me3	\
rs2844606	6	31240884	31290092	Hsmmt	H3k09me3	\
rs2844605	6	31240884	31290092	Hsmmt	H3k09me3	\
rs2524058	6	31240884	31290092	Hsmmt	H3k09me3	\
rs2524156	6	31240884	31290092	Hsmmt	H3k09me3	\
rs2243868	6	31240884	31290092	Hsmmt	H3k09me3	\
rs2246954	6	31240884	31290092	Hsmmt	H3k09me3	\
rs2853923	6	31240884	31290092	Hsmmt	H3k09me3	\
rs2524089	6	31240884	31290092	Hsmmt	H3k09me3	\
rs6908171	6	31240884	31290092	Hsmmt	H3k09me3	\
rs1634734	6	31293709	31310343	Hsmmt	H3k09me3	\
rs5014819	6	31315311	31320857	Hsmmt	H3k09me3	\
rs5014818	6	31315311	31320857	Hsmmt	H3k09me3	\
rs4530905	6	31315311	31320857	Hsmmt	H3k09me3	\
rs4409218	6	31315311	31320857	Hsmmt	H3k09me3	\
rs4540292	6	31315311	31320857	Hsmmt	H3k09me3	\
rs9266022	6	31315311	31320857	Hsmmt	H3k09me3	\
6:31317750_GGTTGA_G	6	31315311	31320857	Hsmmt	H3k09me3	\
rs9266030	6	31315311	31320857	Hsmmt	H3k09me3	\
rs4469339	6	31315311	31320857	Hsmmt	H3k09me3	\
rs4394274	6	31315311	31320857	Hsmmt	H3k09me3	\
6:31318394_TG_T	6	31315311	31320857	Hsmmt	H3k09me3	\
rs2523566	6	31329950	31330983	Hsmmt	H3k09me3	\
rs2596548	6	31329950	31330983	Hsmmt	H3k09me3	\
rs2596548	6	31330260	31354486	Hsmmt	H3k09me3	\
rs2596549	6	31330260	31354486	Hsmmt	H3k09me3	\
rs2523556	6	31330260	31354486	Hsmmt	H3k09me3	\
rs2523555	6	31330260	31354486	Hsmmt	H3k09me3	\
rs2523553	6	31330260	31354486	Hsmmt	H3k09me3	\
6:31332031_CT_C	6	31330260	31354486	Hsmmt	H3k09me3	\
rs9266363	6	31330260	31354486	Hsmmt	H3k09me3	\
rs3016016	6	31330260	31354486	Hsmmt	H3k09me3	\
rs3016015	6	31330260	31354486	Hsmmt	H3k09me3	\
rs2596426	6	31330260	31354486	Hsmmt	H3k09me3	\
rs2596427	6	31330260	31354486	Hsmmt	H3k09me3	\
rs2844576	6	31330260	31354486	Hsmmt	H3k09me3	\
rs2596429	6	31330260	31354486	Hsmmt	H3k09me3	\
rs2523542	6	31330260	31354486	Hsmmt	H3k09me3	\
rs2523537	6	31330260	31354486	Hsmmt	H3k09me3	\
rs2853991	6	31330260	31354486	Hsmmt	H3k09me3	\
rs2596433	6	31330260	31354486	Hsmmt	H3k09me3	\
rs9281394	6	31330260	31354486	Hsmmt	H3k09me3	\
rs9266438	6	31330260	31354486	Hsmmt	H3k09me3	\
rs9266441	6	31330260	31354486	Hsmmt	H3k09me3	\
rs3997903	6	31330260	31354486	Hsmmt	H3k09me3	\
rs3997901	6	31330260	31354486	Hsmmt	H3k09me3	\
rs2523644	6	31330260	31354486	Hsmmt	H3k09me3	\
rs2254556	6	31330260	31354486	Hsmmt	H3k09me3	\
rs4959066	6	31330260	31354486	Hsmmt	H3k09me3	\
rs4959017	6	31330260	31354486	Hsmmt	H3k09me3	\
rs4959018	6	31330260	31354486	Hsmmt	H3k09me3	\
rs3997993	6	31330260	31354486	Hsmmt	H3k09me3	\
rs3997982	6	31330260	31354486	Hsmmt	H3k09me3	\
rs9266596	6	31330260	31354486	Hsmmt	H3k09me3	\
rs4959070	6	31330260	31354486	Hsmmt	H3k09me3	\
rs2507982	6	31330260	31354486	Hsmmt	H3k09me3	\
rs2442738	6	31330260	31354486	Hsmmt	H3k09me3	\
rs6909636	6	31330260	31354486	Hsmmt	H3k09me3	\
rs2844543	6	31330260	31354486	Hsmmt	H3k09me3	\
rs2596573	6	31330260	31354486	Hsmmt	H3k09me3	\
rs2596572	6	31330260	31354486	Hsmmt	H3k09me3	\
rs3094592	6	31330260	31354486	Hsmmt	H3k09me3	\
rs2596571	6	31330260	31354486	Hsmmt	H3k09me3	\
rs2844539	6	31330260	31354486	Hsmmt	H3k09me3	\
rs9266670	6	31330260	31354486	Hsmmt	H3k09me3	\
rs9266671	6	31330260	31354486	Hsmmt	H3k09me3	\
rs9266672	6	31330260	31354486	Hsmmt	H3k09me3	\
rs9266673	6	31330260	31354486	Hsmmt	H3k09me3	\
6:31348290_GT_G	6	31330260	31354486	Hsmmt	H3k09me3	\
rs9266674	6	31330260	31354486	Hsmmt	H3k09me3	\
rs9266675	6	31330260	31354486	Hsmmt	H3k09me3	\
rs9266677	6	31330260	31354486	Hsmmt	H3k09me3	\
rs9266678	6	31330260	31354486	Hsmmt	H3k09me3	\
rs9266679	6	31330260	31354486	Hsmmt	H3k09me3	\
rs9266680	6	31330260	31354486	Hsmmt	H3k09me3	\
rs9266681	6	31330260	31354486	Hsmmt	H3k09me3	\
rs9266685	6	31330260	31354486	Hsmmt	H3k09me3	\
rs9266686	6	31330260	31354486	Hsmmt	H3k09me3	\
rs9266689	6	31330260	31354486	Hsmmt	H3k09me3	\
rs9266690	6	31330260	31354486	Hsmmt	H3k09me3	\
rs9266691	6	31330260	31354486	Hsmmt	H3k09me3	\
rs9266692	6	31330260	31354486	Hsmmt	H3k09me3	\
rs199737763	6	31330260	31354486	Hsmmt	H3k09me3	\
rs115284779	6	31330260	31354486	Hsmmt	H3k09me3	\
rs9266694	6	31330260	31354486	Hsmmt	H3k09me3	\
rs2523490	6	31330260	31354486	Hsmmt	H3k09me3	\
rs2523489	6	31330260	31354486	Hsmmt	H3k09me3	\
rs2844538	6	31330260	31354486	Hsmmt	H3k09me3	\
rs2844537	6	31330260	31354486	Hsmmt	H3k09me3	\
rs2844536	6	31330260	31354486	Hsmmt	H3k09me3	\
6:31349102_CA_C	6	31330260	31354486	Hsmmt	H3k09me3	\
rs9266702	6	31330260	31354486	Hsmmt	H3k09me3	\
rs9266704	6	31330260	31354486	Hsmmt	H3k09me3	\
rs9266705	6	31330260	31354486	Hsmmt	H3k09me3	\
rs9266706	6	31330260	31354486	Hsmmt	H3k09me3	\
rs9266707	6	31330260	31354486	Hsmmt	H3k09me3	\
6:31349242_AT_A	6	31330260	31354486	Hsmmt	H3k09me3	\
rs9266708	6	31330260	31354486	Hsmmt	H3k09me3	\
rs9266709	6	31330260	31354486	Hsmmt	H3k09me3	\
rs9266710	6	31330260	31354486	Hsmmt	H3k09me3	\
rs9266711	6	31330260	31354486	Hsmmt	H3k09me3	\
rs9266713	6	31330260	31354486	Hsmmt	H3k09me3	\
rs9266714	6	31330260	31354486	Hsmmt	H3k09me3	\
rs9266715	6	31330260	31354486	Hsmmt	H3k09me3	\
rs9266716	6	31330260	31354486	Hsmmt	H3k09me3	\
rs9266717	6	31330260	31354486	Hsmmt	H3k09me3	\
rs9266718	6	31330260	31354486	Hsmmt	H3k09me3	\
rs2596569	6	31330260	31354486	Hsmmt	H3k09me3	\
rs2596568	6	31330260	31354486	Hsmmt	H3k09me3	\
rs2507979	6	31330260	31354486	Hsmmt	H3k09me3	\
rs3099850	6	31330260	31354486	Hsmmt	H3k09me3	\
rs34911333	6	31330260	31354486	Hsmmt	H3k09me3	\
rs3094597	6	31330260	31354486	Hsmmt	H3k09me3	\
rs2523532	6	31330260	31354486	Hsmmt	H3k09me3	\
rs3094596	6	31330260	31354486	Hsmmt	H3k09me3	\
rs1521	6	31330260	31354486	Hsmmt	H3k09me3	\
rs1523	6	31330260	31354486	Hsmmt	H3k09me3	\
rs2844533	6	31330260	31354486	Hsmmt	H3k09me3	\
rs2523488	6	31330260	31354486	Hsmmt	H3k09me3	\
rs2523487	6	31330260	31354486	Hsmmt	H3k09me3	\
rs2523486	6	31330260	31354486	Hsmmt	H3k09me3	\
rs2523485	6	31330260	31354486	Hsmmt	H3k09me3	\
rs9266747	6	31330260	31354486	Hsmmt	H3k09me3	\
rs3130485	6	31330260	31354486	Hsmmt	H3k09me3	\
rs3099849	6	31330260	31354486	Hsmmt	H3k09me3	\
rs3020583	6	31330260	31354486	Hsmmt	H3k09me3	\
rs3020581	6	31330260	31354486	Hsmmt	H3k09me3	\
rs9266760	6	31330260	31354486	Hsmmt	H3k09me3	\
rs9266761	6	31330260	31354486	Hsmmt	H3k09me3	\
rs9266762	6	31330260	31354486	Hsmmt	H3k09me3	\
rs2507977	6	31330260	31354486	Hsmmt	H3k09me3	\
rs2442751	6	31330260	31354486	Hsmmt	H3k09me3	\
rs2442750	6	31330260	31354486	Hsmmt	H3k09me3	\
rs2507974	6	31330260	31354486	Hsmmt	H3k09me3	\
rs2596473	6	31430726	31441835	Hsmmt	H3k09me3	\
rs2284178	6	31430726	31441835	Hsmmt	H3k09me3	\
rs2523599	6	31240258	31245372	Hsmmt	Ezh239875	\
rs2524076	6	31240258	31245372	Hsmmt	Ezh239875	\
rs3094680	6	31240258	31245372	Hsmmt	Ezh239875	\
rs9266248	6	31325748	31325852	Hsmmt	Ezh239875	\
rs2507982	6	31346001	31347137	Hsmmt	Ezh239875	\
rs2442738	6	31346001	31347137	Hsmmt	Ezh239875	\
rs6909636	6	31346001	31347137	Hsmmt	Ezh239875	\
rs1523	6	31350726	31350826	Hsmmt	Ezh239875	\
rs2844533	6	31350726	31350826	Hsmmt	Ezh239875	\
rs2596473	6	31430495	31431588	Hsmmt	Ezh239875	\
rs3093996	6	31488366	31488598	Hsmmt	Ezh239875	\
rs34562262	6	32020895	32021002	Hsmmt	Ezh239875	\
rs2524156	6	31259543	31267087	Hsmm	Ezh239875	\
rs2243868	6	31259543	31267087	Hsmm	Ezh239875	\
rs2246954	6	31259543	31267087	Hsmm	Ezh239875	\
rs2853923	6	31259543	31267087	Hsmm	Ezh239875	\
rs2524089	6	31259543	31267087	Hsmm	Ezh239875	\
rs2596426	6	31334115	31335434	Hsmm	Ezh239875	\
rs2596427	6	31334115	31335434	Hsmm	Ezh239875	\
rs2844576	6	31334115	31335434	Hsmm	Ezh239875	\
rs2596429	6	31334115	31335434	Hsmm	Ezh239875	\
rs2523542	6	31334115	31335434	Hsmm	Ezh239875	\
6:31588984_CGTG_C	6	31588807	31589905	Hsmm	Ezh239875	\

## Sheet: ST 3
	Table S3. Genes regulated by NF-κB in response to TNFα.
No.	Gene	Chromosome	Start	End
1	ABCA1	9	107543283	107690527
2	ACKR3	2	237469424	237491001
3	AREG	4	75310853	75320726
4	ATF3	1	212738676	212794119
5	ATP2B1	12	89981826	90103130
6	B4GALT1	9	33110636	33167356
7	B4GALT5	20	48249482	48330421
8	BCL2A1	15	80253232	80263643
9	BCL3	19	45246070	45263301
10	BCL6	3	187439165	187463513
11	BHLHE40	3	5021097	5026866
12	BIRC2	11	102217913	102249401
13	BIRC3	11	102188181	102210134
14	BMP2	20	6748745	6760910
15	BTG1	12	92534054	92539673
16	BTG2	1	203274664	203278730
17	BTG3	21	18965968	18985268
18	CCL2	17	32582296	32584222
19	CCL20	2	228678558	228682280
20	CCL4	17	34431220	34433014
21	CCL5	17	34198495	34207377
22	CCND1	11	69455873	69469242
23	CCNL1	3	156864291	156878482
24	CCRL2	3	46448721	46454488
25	CD44	11	35160417	35253949
26	CD69	12	9905082	9913497
27	CD80	3	119243140	119278481
28	CD83	6	14117487	14137149
29	CDKN1A	6	36644237	36655116
30	CEBPB	20	48807120	48809227
31	CEBPD	8	48649476	48650726
32	CFLAR	2	201980877	202037411
33	CLCF1	11	67131635	67141648
34	CSF1	1	110453233	110473616
35	CSF2	5	131409485	131411863
36	CXCL1	4	74735109	74737019
37	CXCL10	4	76942269	76944689
38	CXCL11	4	76954835	76957350
39	CXCL2	4	74962752	74964997
40	CXCL3	4	74902306	74904490
41	CXCL6	4	74702273	74704477
42	DDX58	9	32455300	32526322
43	DENND5A	11	9160372	9286882
44	DNAJB4	1	78444847	78483648
45	DRAM1	12	102271105	102317401
46	DUSP1	5	172195093	172198203
47	DUSP2	2	96808908	96811206
48	DUSP4	8	29190579	29208267
49	DUSP5	10	112257625	112271302
50	EDN1	6	12290529	12297427
51	EFNA1	1	155100349	155107386
52	EGR1	5	137801181	137805004
53	EGR2	10	64571756	64578927
54	EGR3	8	22545172	22550815
55	EHD1	11	64620206	64647181
56	EIF1	17	39845127	39847898
57	ETS2	21	40177231	40196879
58	F2RL1	5	76114833	76131140
59	F3	1	94994732	95007413
60	FJX1	11	35639735	35642421
61	FOS	14	75745477	75748937
62	FOSB	19	45971253	45978437
63	FOSL1	11	65659616	65667997
64	FOSL2	2	28615704	28637516
65	FUT4	11	94277017	94283064
66	G0S2	1	209848670	209849735
67	GADD45A	1	68150860	68154021
68	GADD45B	19	2476123	2478257
69	GCH1	14	55308723	55369603
70	GEM	8	95261481	95274547
71	GFPT2	5	179727698	179780341
72	GPR183	13	99946789	99959749
73	HBEGF	5	139712428	139726188
74	HES1	3	193853931	193856401
75	ICAM1	19	10380707	10397291
76	ICOSLG	21	45642874	45660881
77	ID2	2	8822113	8824583
78	IER2	19	13261282	13265722
79	IER3	6	30710976	30712327
80	IER5	1	181057638	181059979
81	IFIH1	2	163123589	163175218
82	IFIT2	10	91061706	91069033
83	IFNGR2	21	34775202	34809828
84	IL12B	5	158741791	158757481
85	IL15RA	10	5994334	6020150
86	IL18	11	112013974	112034840
87	IL1A	2	113531492	113542971
88	IL1B	2	113587337	113594356
89	IL23A	12	56732663	56734194
90	IL6	7	22766766	22771621
91	IL6ST	5	55230923	55290821
92	IL7R	5	35856977	35879705
93	INHBA	7	41728601	41742706
94	IRF1	5	131817301	131826465
95	IRS2	13	110406184	110438914
96	JAG1	20	10618332	10654694
97	JUN	1	59246463	59249785
98	JUNB	19	12902310	12904125
99	KDM6B	17	7737521	7758118
100	KLF10	8	103661005	103668130
101	KLF2	19	16435651	16438345
102	KLF4	9	110247133	110252047
103	KLF6	10	3818188	3827473
104	KLF9	9	72999513	73029573
105	KYNU	2	143506497	143799885
106	LAMB3	1	209788215	209825820
107	LDLR	19	11200037	11244506
108	LIF	22	30636436	30642840
109	LITAF	16	11641578	11681322
110	MAFF	22	38597939	38612518
111	MAP2K3	17	21187968	21218552
112	MAP3K8	10	30722950	30750762
113	MARCKS	6	114178527	114184652
114	MCL1	1	150547027	150552214
115	MSC	8	72753777	72756731
116	MXD1	2	70142173	70170077
117	MYC	8	128748315	128753680
118	NAMPT	7	105888731	105926373
119	NFAT5	16	69599869	69738569
120	NFE2L2	2	178095031	178129859
121	NFIL3	9	94171327	94186908
122	NFKB1	4	103422486	103538459
123	NFKB2	10	104153867	104162286
124	NFKBIA	14	35870716	35873960
125	NFKBIE	6	44225903	44233525
126	NINJ1	9	95883771	95896570
127	NR4A1	12	52416616	52453291
128	NR4A2	2	157180944	157189287
129	NR4A3	9	102584137	102629173
130	OLR1	12	10310899	10324790
131	PANX1	11	93862094	93918762
132	PDE4B	1	66258193	66840262
133	PDLIM5	4	95373008	95589378
134	PER1	17	8043788	8059723
135	PFKFB3	10	6186843	6277508
136	PHLDA1	12	76419227	76425556
137	PHLDA2	11	2949503	2950650
138	PLAU	10	75670862	75677259
139	PLAUR	19	44150247	44174498
140	PLEK	2	68592322	68624585
141	PLK2	5	57749809	57755966
142	PMEPA1	20	56223448	56286592
143	PNRC1	6	89790429	89794879
144	PPP1R15A	19	49375649	49379319
145	PTGER4	5	40680032	40696962
146	PTGS2	1	186640944	186649559
147	PTPRE	10	129705325	129884180
148	PTX3	3	157154580	157161417
149	RCAN1	21	35888782	35987382
150	REL	2	61108709	61171410
151	RELA	11	65421067	65430443
152	RELB	19	45504707	45541456
153	RHOB	2	20646835	20649201
154	RIPK2	8	90769335	90803292
155	RNF19B	1	33402050	33430467
156	SAT1	X	23801275	23804327
157	SDC4	20	43953928	43977064
158	SERPINB2	18	61554939	61571124
159	SERPINB8	18	61637263	61656608
160	SERPINE1	7	100770370	100782547
161	SGK1	6	134490384	134639196
162	SIK1	21	44834395	44847002
163	SLC16A6	17	66263167	66287405
164	SLC2A3	12	8071824	8088895
165	SLC2A6	9	136336216	136344276
166	SMAD3	15	67358036	67487533
167	SNN	16	11762289	11773015
168	SOCS3	17	76352858	76356160
169	SOD2	6	160100148	160114353
170	SPHK1	17	74372742	74383941
171	SPSB1	1	9335202	9429591
172	SQSTM1	5	179233388	179265078
173	STAT5A	17	40439565	40463961
174	TANK	2	161993438	162092687
175	TAP1	6	32812986	32821748
176	TGIF1	18	3411925	3458409
177	TIPARP	3	156392205	156424559
178	TLR2	4	154605404	154627243
179	TNC	9	117781854	117880536
180	TNF	6	31543344	31546113
181	TNFAIP2	14	103589762	103603776
182	TNFAIP3	6	138188325	138204451
183	TNFAIP6	2	152214106	152236562
184	TNFAIP8	5	118604418	118730294
185	TNFRSF9	1	7975931	8003225
186	TNFSF9	19	6531010	6535939
187	TNIP1	5	150409504	150467221
188	TNIP2	4	2743387	2758103
189	TRAF1	9	123664671	123691451
190	TRIB1	8	126442563	126450647
191	TRIP10	19	6739693	6751529
192	TSC22D1	13	45006279	45150701
193	TUBB2A	6	3153900	3157783
194	VEGFA	6	43737946	43754224
195	YRDC	1	38268614	38273865
196	ZBTB10	8	81397854	81438500
197	ZC3H12A	1	37940119	37949978
198	ZFP36	19	39897487	39900052

## Sheet: ST 4
Table S4. Pathway enrichment analysis for TNFα gene.
#Term	Database	ID	Input number	Background number	P-Value	Corrected P-Value	Input	Hyperlink
negative regulation of cytokine production involved in immune response	Gene Ontology	GO:0002719	1	5	0.000152886	0.00231877	TNF	http://amigo.geneontology.org/amigo/term/GO:0002719
positive regulation of protein-containing complex disassembly	Gene Ontology	GO:0043243	1	5	0.000152886	0.00231877	TNF	http://amigo.geneontology.org/amigo/term/GO:0043243
epithelial cell proliferation involved in salivary gland morphogenesis	Gene Ontology	GO:0060664	1	5	0.000152886	0.00231877	TNF	http://amigo.geneontology.org/amigo/term/GO:0060664
negative regulation of myosin-light-chain-phosphatase activity	Gene Ontology	GO:0035509	1	5	0.000152886	0.00231877	TNF	http://amigo.geneontology.org/amigo/term/GO:0035509
positive regulation of fever generation	Gene Ontology	GO:0031622	1	5	0.000152886	0.00231877	TNF	http://amigo.geneontology.org/amigo/term/GO:0031622
regulation of immunoglobulin secretion	Gene Ontology	GO:0051023	1	5	0.000152886	0.00231877	TNF	http://amigo.geneontology.org/amigo/term/GO:0051023
positive regulation of humoral immune response mediated by circulating immunoglobulin	Gene Ontology	GO:0002925	1	5	0.000152886	0.00231877	TNF	http://amigo.geneontology.org/amigo/term/GO:0002925
positive regulation of mononuclear cell migration	Gene Ontology	GO:0071677	1	5	0.000152886	0.00231877	TNF	http://amigo.geneontology.org/amigo/term/GO:0071677
positive regulation of I-kappaB phosphorylation	Gene Ontology	GO:1903721	1	6	0.000178367	0.00231877	TNF	http://amigo.geneontology.org/amigo/term/GO:1903721
positive regulation of neuroinflammatory response	Gene Ontology	GO:0150078	1	7	0.000203848	0.00231877	TNF	http://amigo.geneontology.org/amigo/term/GO:0150078
vascular endothelial growth factor production	Gene Ontology	GO:0010573	1	7	0.000203848	0.00231877	TNF	http://amigo.geneontology.org/amigo/term/GO:0010573
positive regulation of hair follicle development	Gene Ontology	GO:0051798	1	7	0.000203848	0.00231877	TNF	http://amigo.geneontology.org/amigo/term/GO:0051798
death-inducing signaling complex assembly	Gene Ontology	GO:0071550	1	8	0.000229329	0.00231877	TNF	http://amigo.geneontology.org/amigo/term/GO:0071550
negative regulation of amyloid-beta clearance	Gene Ontology	GO:1900222	1	8	0.000229329	0.00231877	TNF	http://amigo.geneontology.org/amigo/term/GO:1900222
necroptotic signaling pathway	Gene Ontology	GO:0097527	1	8	0.000229329	0.00231877	TNF	http://amigo.geneontology.org/amigo/term/GO:0097527
endothelial cell apoptotic process	Gene Ontology	GO:0072577	1	8	0.000229329	0.00231877	TNF	http://amigo.geneontology.org/amigo/term/GO:0072577
regulation of establishment of endothelial barrier	Gene Ontology	GO:1903140	1	8	0.000229329	0.00231877	TNF	http://amigo.geneontology.org/amigo/term/GO:1903140
positive regulation of chemokine (C-X-C motif) ligand 2 production	Gene Ontology	GO:2000343	1	9	0.00025481	0.00231877	TNF	http://amigo.geneontology.org/amigo/term/GO:2000343
cellular response to nicotine	Gene Ontology	GO:0071316	1	9	0.00025481	0.00231877	TNF	http://amigo.geneontology.org/amigo/term/GO:0071316
negative regulation of lipid storage	Gene Ontology	GO:0010888	1	9	0.00025481	0.00231877	TNF	http://amigo.geneontology.org/amigo/term/GO:0010888
response to salt stress	Gene Ontology	GO:0009651	1	10	0.00028029	0.00231877	TNF	http://amigo.geneontology.org/amigo/term/GO:0009651
positive regulation of programmed cell death	Gene Ontology	GO:0043068	1	10	0.00028029	0.00231877	TNF	http://amigo.geneontology.org/amigo/term/GO:0043068
negative regulation of production of miRNAs involved in gene silencing by miRNA	Gene Ontology	GO:1903799	1	10	0.00028029	0.00231877	TNF	http://amigo.geneontology.org/amigo/term/GO:1903799
positive regulation of ceramide biosynthetic process	Gene Ontology	GO:2000304	1	12	0.000331252	0.00231877	TNF	http://amigo.geneontology.org/amigo/term/GO:2000304
negative regulation of glucose import	Gene Ontology	GO:0046325	1	12	0.000331252	0.00231877	TNF	http://amigo.geneontology.org/amigo/term/GO:0046325
positive regulation of leukocyte adhesion to vascular endothelial cell	Gene Ontology	GO:1904996	1	12	0.000331252	0.00231877	TNF	http://amigo.geneontology.org/amigo/term/GO:1904996
positive regulation of podosome assembly	Gene Ontology	GO:0071803	1	12	0.000331252	0.00231877	TNF	http://amigo.geneontology.org/amigo/term/GO:0071803
activation of MAPKKK activity	Gene Ontology	GO:0000185	1	12	0.000331252	0.00231877	TNF	http://amigo.geneontology.org/amigo/term/GO:0000185
-	Gene Ontology	GO:0045080	1	12	0.000331252	0.00231877	TNF	http://amigo.geneontology.org/amigo/term/GO:0045080
regulation of fat cell differentiation	Gene Ontology	GO:0045598	1	14	0.000382214	0.00238737	TNF	http://amigo.geneontology.org/amigo/term/GO:0045598
positive regulation of glial cell proliferation	Gene Ontology	GO:0060252	1	15	0.000407695	0.00238737	TNF	http://amigo.geneontology.org/amigo/term/GO:0060252
positive regulation of membrane protein ectodomain proteolysis	Gene Ontology	GO:0051044	1	15	0.000407695	0.00238737	TNF	http://amigo.geneontology.org/amigo/term/GO:0051044
negative regulation of lipid catabolic process	Gene Ontology	GO:0050995	1	15	0.000407695	0.00238737	TNF	http://amigo.geneontology.org/amigo/term/GO:0050995
embryonic digestive tract development	Gene Ontology	GO:0048566	1	16	0.000433176	0.00238737	TNF	http://amigo.geneontology.org/amigo/term/GO:0048566
positive regulation of heterotypic cell-cell adhesion	Gene Ontology	GO:0034116	1	16	0.000433176	0.00238737	TNF	http://amigo.geneontology.org/amigo/term/GO:0034116
positive regulation of calcineurin-NFAT signaling cascade	Gene Ontology	GO:0070886	1	16	0.000433176	0.00238737	TNF	http://amigo.geneontology.org/amigo/term/GO:0070886
positive regulation of protein localization to cell surface	Gene Ontology	GO:2000010	1	17	0.000458657	0.00238737	TNF	http://amigo.geneontology.org/amigo/term/GO:2000010
positive regulation of synaptic transmission	Gene Ontology	GO:0050806	1	17	0.000458657	0.00238737	TNF	http://amigo.geneontology.org/amigo/term/GO:0050806
astrocyte activation	Gene Ontology	GO:0048143	1	17	0.000458657	0.00238737	TNF	http://amigo.geneontology.org/amigo/term/GO:0048143
positive regulation of amyloid-beta formation	Gene Ontology	GO:1902004	1	19	0.000509619	0.00246316	TNF	http://amigo.geneontology.org/amigo/term/GO:1902004
positive regulation of chemokine production	Gene Ontology	GO:0032722	1	19	0.000509619	0.00246316	TNF	http://amigo.geneontology.org/amigo/term/GO:0032722
leukocyte tethering or rolling	Gene Ontology	GO:0050901	1	19	0.000509619	0.00246316	TNF	http://amigo.geneontology.org/amigo/term/GO:0050901
regulation of synapse organization	Gene Ontology	GO:0050807	1	21	0.000560581	0.00247387	TNF	http://amigo.geneontology.org/amigo/term/GO:0050807
positive regulation of cytokine production involved in inflammatory response	Gene Ontology	GO:1900017	1	21	0.000560581	0.00247387	TNF	http://amigo.geneontology.org/amigo/term/GO:1900017
positive regulation of nitric-oxide synthase activity	Gene Ontology	GO:0051000	1	21	0.000560581	0.00247387	TNF	http://amigo.geneontology.org/amigo/term/GO:0051000
negative regulation of blood vessel endothelial cell migration	Gene Ontology	GO:0043537	1	21	0.000560581	0.00247387	TNF	http://amigo.geneontology.org/amigo/term/GO:0043537
negative regulation of neurogenesis	Gene Ontology	GO:0050768	1	22	0.000586062	0.00250794	TNF	http://amigo.geneontology.org/amigo/term/GO:0050768
negative regulation of myoblast differentiation	Gene Ontology	GO:0045662	1	23	0.000611543	0.00250794	TNF	http://amigo.geneontology.org/amigo/term/GO:0045662
positive regulation of osteoclast differentiation	Gene Ontology	GO:0045672	1	23	0.000611543	0.00250794	TNF	http://amigo.geneontology.org/amigo/term/GO:0045672
positive regulation of extrinsic apoptotic signaling pathway	Gene Ontology	GO:2001238	1	26	0.000687986	0.00250794	TNF	http://amigo.geneontology.org/amigo/term/GO:2001238
positive regulation of cytokine production	Gene Ontology	GO:0001819	1	26	0.000687986	0.00250794	TNF	http://amigo.geneontology.org/amigo/term/GO:0001819
phagocytic cup	Gene Ontology	GO:0001891	1	27	0.000713467	0.00250794	TNF	http://amigo.geneontology.org/amigo/term/GO:0001891
microglial cell activation	Gene Ontology	GO:0001774	1	28	0.000738948	0.00250794	TNF	http://amigo.geneontology.org/amigo/term/GO:0001774
negative regulation of apoptotic signaling pathway	Gene Ontology	GO:2001234	1	28	0.000738948	0.00250794	TNF	http://amigo.geneontology.org/amigo/term/GO:2001234
negative regulation of mitotic cell cycle	Gene Ontology	GO:0045930	1	29	0.000764429	0.00250794	TNF	http://amigo.geneontology.org/amigo/term/GO:0045930
positive regulation of cytokine secretion	Gene Ontology	GO:0050715	1	29	0.000764429	0.00250794	TNF	http://amigo.geneontology.org/amigo/term/GO:0050715
cortical actin cytoskeleton organization	Gene Ontology	GO:0030866	1	29	0.000764429	0.00250794	TNF	http://amigo.geneontology.org/amigo/term/GO:0030866
positive regulation of receptor signaling pathway via JAK-STAT	Gene Ontology	GO:0046427	1	29	0.000764429	0.00250794	TNF	http://amigo.geneontology.org/amigo/term/GO:0046427
regulation of I-kappaB kinase/NF-kappaB signaling	Gene Ontology	GO:0043122	1	29	0.000764429	0.00250794	TNF	http://amigo.geneontology.org/amigo/term/GO:0043122
regulation of tumor necrosis factor-mediated signaling pathway	Gene Ontology	GO:0010803	1	29	0.000764429	0.00250794	TNF	http://amigo.geneontology.org/amigo/term/GO:0010803
regulation of synaptic transmission, glutamatergic	Gene Ontology	GO:0051966	1	30	0.00078991	0.00250794	TNF	http://amigo.geneontology.org/amigo/term/GO:0051966
osteoclast differentiation	Gene Ontology	GO:0030316	1	31	0.00081539	0.00250794	TNF	http://amigo.geneontology.org/amigo/term/GO:0030316
tumor necrosis factor receptor binding	Gene Ontology	GO:0005164	1	31	0.00081539	0.00250794	TNF	http://amigo.geneontology.org/amigo/term/GO:0005164
negative regulation of endothelial cell proliferation	Gene Ontology	GO:0001937	1	31	0.00081539	0.00250794	TNF	http://amigo.geneontology.org/amigo/term/GO:0001937
extrinsic apoptotic signaling pathway via death domain receptors	Gene Ontology	GO:0008625	1	33	0.000866352	0.00258632	TNF	http://amigo.geneontology.org/amigo/term/GO:0008625
lipopolysaccharide-mediated signaling pathway	Gene Ontology	GO:0031663	1	34	0.000891833	0.00258632	TNF	http://amigo.geneontology.org/amigo/term/GO:0031663
positive regulation of JUN kinase activity	Gene Ontology	GO:0043507	1	34	0.000891833	0.00258632	TNF	http://amigo.geneontology.org/amigo/term/GO:0043507
positive regulation of vascular associated smooth muscle cell proliferation	Gene Ontology	GO:1904707	1	34	0.000891833	0.00258632	TNF	http://amigo.geneontology.org/amigo/term/GO:1904707
negative regulation of extrinsic apoptotic signaling pathway in absence of ligand	Gene Ontology	GO:2001240	1	35	0.000917314	0.00262274	TNF	http://amigo.geneontology.org/amigo/term/GO:2001240
protein kinase B signaling	Gene Ontology	GO:0043491	1	38	0.000993757	0.00272612	TNF	http://amigo.geneontology.org/amigo/term/GO:0043491
positive regulation of nitric oxide biosynthetic process	Gene Ontology	GO:0045429	1	39	0.00101924	0.00275001	TNF	http://amigo.geneontology.org/amigo/term/GO:0045429
positive regulation of pri-miRNA transcription by RNA polymerase II	Gene Ontology	GO:1902895	1	40	0.00104472	0.00275001	TNF	http://amigo.geneontology.org/amigo/term/GO:1902895
negative regulation of interleukin-6 production	Gene Ontology	GO:0032715	1	40	0.00104472	0.00275001	TNF	http://amigo.geneontology.org/amigo/term/GO:0032715
negative regulation of viral genome replication	Gene Ontology	GO:0045071	1	41	0.0010702	0.00275001	TNF	http://amigo.geneontology.org/amigo/term/GO:0045071
intrinsic apoptotic signaling pathway in response to DNA damage	Gene Ontology	GO:0008630	1	43	0.00112116	0.00279441	TNF	http://amigo.geneontology.org/amigo/term/GO:0008630
extrinsic apoptotic signaling pathway	Gene Ontology	GO:0097191	1	44	0.00114664	0.00279441	TNF	http://amigo.geneontology.org/amigo/term/GO:0097191
cellular response to organic cyclic compound	Gene Ontology	GO:0071407	1	45	0.00117212	0.00279441	TNF	http://amigo.geneontology.org/amigo/term/GO:0071407
negative regulation of osteoblast differentiation	Gene Ontology	GO:0045668	1	45	0.00117212	0.00279441	TNF	http://amigo.geneontology.org/amigo/term/GO:0045668
positive regulation of phagocytosis	Gene Ontology	GO:0050766	1	45	0.00117212	0.00279441	TNF	http://amigo.geneontology.org/amigo/term/GO:0050766
negative regulation of fat cell differentiation	Gene Ontology	GO:0045599	1	46	0.0011976	0.00279441	TNF	http://amigo.geneontology.org/amigo/term/GO:0045599
JNK cascade	Gene Ontology	GO:0007254	1	47	0.00122309	0.00282144	TNF	http://amigo.geneontology.org/amigo/term/GO:0007254
positive regulation of cell adhesion	Gene Ontology	GO:0045785	1	48	0.00124857	0.00284785	TNF	http://amigo.geneontology.org/amigo/term/GO:0045785
cognition	Gene Ontology	GO:0050890	1	50	0.00129953	0.00286799	TNF	http://amigo.geneontology.org/amigo/term/GO:0050890
cellular response to amino acid stimulus	Gene Ontology	GO:0071230	1	51	0.00132501	0.00286799	TNF	http://amigo.geneontology.org/amigo/term/GO:0071230
positive regulation of neuron apoptotic process	Gene Ontology	GO:0043525	1	52	0.00135049	0.00286799	TNF	http://amigo.geneontology.org/amigo/term/GO:0043525
positive regulation of protein kinase activity	Gene Ontology	GO:0045860	1	53	0.00137597	0.00286799	TNF	http://amigo.geneontology.org/amigo/term/GO:0045860
positive regulation of cysteine-type endopeptidase activity involved in apoptotic process	Gene Ontology	GO:0043280	1	54	0.00140145	0.00286799	TNF	http://amigo.geneontology.org/amigo/term/GO:0043280
positive regulation of protein-containing complex assembly	Gene Ontology	GO:0031334	1	54	0.00140145	0.00286799	TNF	http://amigo.geneontology.org/amigo/term/GO:0031334
positive regulation of interleukin-8 production	Gene Ontology	GO:0032757	1	54	0.00140145	0.00286799	TNF	http://amigo.geneontology.org/amigo/term/GO:0032757
positive regulation of protein localization to plasma membrane	Gene Ontology	GO:1903078	1	55	0.00142693	0.00286799	TNF	http://amigo.geneontology.org/amigo/term/GO:1903078
glucose metabolic process	Gene Ontology	GO:0006006	1	55	0.00142693	0.00286799	TNF	http://amigo.geneontology.org/amigo/term/GO:0006006
positive regulation of interleukin-1 beta production	Gene Ontology	GO:0032731	1	57	0.0014779	0.00293447	TNF	http://amigo.geneontology.org/amigo/term/GO:0032731
positive regulation of smooth muscle cell proliferation	Gene Ontology	GO:0048661	1	58	0.00150338	0.00293447	TNF	http://amigo.geneontology.org/amigo/term/GO:0048661
humoral immune response	Gene Ontology	GO:0006959	1	58	0.00150338	0.00293447	TNF	http://amigo.geneontology.org/amigo/term/GO:0006959
response to glucocorticoid	Gene Ontology	GO:0051384	1	60	0.00155434	0.00300505	TNF	http://amigo.geneontology.org/amigo/term/GO:0051384
positive regulation of MAP kinase activity	Gene Ontology	GO:0043406	1	61	0.00157982	0.0030255	TNF	http://amigo.geneontology.org/amigo/term/GO:0043406
positive regulation of interferon-gamma production	Gene Ontology	GO:0032729	1	63	0.00163078	0.00309391	TNF	http://amigo.geneontology.org/amigo/term/GO:0032729
I-kappaB kinase/NF-kappaB signaling	Gene Ontology	GO:0007249	1	65	0.00168174	0.00313205	TNF	http://amigo.geneontology.org/amigo/term/GO:0007249
positive regulation of NIK/NF-kappaB signaling	Gene Ontology	GO:1901224	1	66	0.00170722	0.0031506	TNF	http://amigo.geneontology.org/amigo/term/GO:1901224
positive regulation of tyrosine phosphorylation of STAT protein	Gene Ontology	GO:0042531	1	68	0.00175819	0.00318671	TNF	http://amigo.geneontology.org/amigo/term/GO:0042531
regulation of insulin secretion	Gene Ontology	GO:0050796	1	71	0.00183463	0.00323852	TNF	http://amigo.geneontology.org/amigo/term/GO:0050796
negative regulation of cysteine-type endopeptidase activity involved in apoptotic process	Gene Ontology	GO:0043154	1	72	0.00186011	0.00325519	TNF	http://amigo.geneontology.org/amigo/term/GO:0043154
positive regulation of protein catabolic process	Gene Ontology	GO:0045732	1	73	0.00188559	0.00327158	TNF	http://amigo.geneontology.org/amigo/term/GO:0045732
positive regulation of inflammatory response	Gene Ontology	GO:0050729	1	81	0.00208944	0.00350542	TNF	http://amigo.geneontology.org/amigo/term/GO:0050729
positive regulation of phosphatidylinositol 3-kinase signaling	Gene Ontology	GO:0014068	1	86	0.00221684	0.00365869	TNF	http://amigo.geneontology.org/amigo/term/GO:0014068
activation of cysteine-type endopeptidase activity involved in apoptotic process	Gene Ontology	GO:0006919	1	86	0.00221684	0.00365869	TNF	http://amigo.geneontology.org/amigo/term/GO:0006919
positive regulation of peptidyl-serine phosphorylation	Gene Ontology	GO:0033138	1	90	0.00231877	0.00373579	TNF	http://amigo.geneontology.org/amigo/term/GO:0033138
positive regulation of interleukin-6 production	Gene Ontology	GO:0032755	1	90	0.00231877	0.00373579	TNF	http://amigo.geneontology.org/amigo/term/GO:0032755
defense response to Gram-positive bacterium	Gene Ontology	GO:0050830	1	97	0.00249713	0.00381141	TNF	http://amigo.geneontology.org/amigo/term/GO:0050830
response to virus	Gene Ontology	GO:0009615	1	104	0.0026755	0.00385196	TNF	http://amigo.geneontology.org/amigo/term/GO:0009615
protease binding	Gene Ontology	GO:0002020	1	107	0.00275194	0.00393412	TNF	http://amigo.geneontology.org/amigo/term/GO:0002020
positive regulation of DNA-binding transcription factor activity	Gene Ontology	GO:0051091	1	112	0.00287935	0.00403109	TNF	http://amigo.geneontology.org/amigo/term/GO:0051091
tumor necrosis factor-mediated signaling pathway	Gene Ontology	GO:0033209	1	121	0.00310868	0.00423531	TNF	http://amigo.geneontology.org/amigo/term/GO:0033209
activation of MAPK activity	Gene Ontology	GO:0000187	1	123	0.00315964	0.00427604	TNF	http://amigo.geneontology.org/amigo/term/GO:0000187
recycling endosome	Gene Ontology	GO:0055037	1	127	0.00326156	0.00438475	TNF	http://amigo.geneontology.org/amigo/term/GO:0055037
protein localization to plasma membrane	Gene Ontology	GO:0072659	1	152	0.00389859	0.00500894	TNF	http://amigo.geneontology.org/amigo/term/GO:0072659
positive regulation of NF-kappaB transcription factor activity	Gene Ontology	GO:0051092	1	159	0.00407695	0.00514051	TNF	http://amigo.geneontology.org/amigo/term/GO:0051092
positive regulation of protein kinase B signaling	Gene Ontology	GO:0051897	1	166	0.00425532	0.00526668	TNF	http://amigo.geneontology.org/amigo/term/GO:0051897
positive regulation of protein phosphorylation	Gene Ontology	GO:0001934	1	178	0.00456109	0.00550931	TNF	http://amigo.geneontology.org/amigo/term/GO:0001934
positive regulation of I-kappaB kinase/NF-kappaB signaling	Gene Ontology	GO:0043123	1	185	0.00473946	0.00565662	TNF	http://amigo.geneontology.org/amigo/term/GO:0043123
cytokine activity	Gene Ontology	GO:0005125	1	186	0.00476494	0.00565662	TNF	http://amigo.geneontology.org/amigo/term/GO:0005125
positive regulation of ERK1 and ERK2 cascade	Gene Ontology	GO:0070374	1	207	0.00530004	0.00618338	TNF	http://amigo.geneontology.org/amigo/term/GO:0070374
negative regulation of gene expression	Gene Ontology	GO:0010629	1	210	0.00537648	0.00623672	TNF	http://amigo.geneontology.org/amigo/term/GO:0010629
membrane raft	Gene Ontology	GO:0045121	1	237	0.00606447	0.00687758	TNF	http://amigo.geneontology.org/amigo/term/GO:0045121
extracellular matrix organization	Gene Ontology	GO:0030198	1	252	0.00644668	0.00727042	TNF	http://amigo.geneontology.org/amigo/term/GO:0030198
MAPK cascade	Gene Ontology	GO:0000165	1	261	0.00667601	0.00748746	TNF	http://amigo.geneontology.org/amigo/term/GO:0000165
transcription regulatory region sequence-specific DNA binding	Gene Ontology	GO:0000976	1	263	0.00672697	0.00750316	TNF	http://amigo.geneontology.org/amigo/term/GO:0000976
cytokine-mediated signaling pathway	Gene Ontology	GO:0019221	1	282	0.00721111	0.00799921	TNF	http://amigo.geneontology.org/amigo/term/GO:0019221
positive regulation of apoptotic process	Gene Ontology	GO:0043065	1	335	0.0085616	0.00929414	TNF	http://amigo.geneontology.org/amigo/term/GO:0043065
inflammatory response	Gene Ontology	GO:0006954	1	381	0.00973372	0.0105104	TNF	http://amigo.geneontology.org/amigo/term/GO:0006954
positive regulation of gene expression	Gene Ontology	GO:0010628	1	391	0.00998853	0.0106992	TNF	http://amigo.geneontology.org/amigo/term/GO:0010628
external side of plasma membrane	Gene Ontology	GO:0009897	1	392	0.010014	0.0106992	TNF	http://amigo.geneontology.org/amigo/term/GO:0009897
negative regulation of transcription, DNA-templated	Gene Ontology	GO:0045892	1	536	0.0136833	0.0144672	TNF	http://amigo.geneontology.org/amigo/term/GO:0045892
positive regulation of transcription, DNA-templated	Gene Ontology	GO:0045893	1	556	0.0141929	0.0149283	TNF	http://amigo.geneontology.org/amigo/term/GO:0045893
cell surface	Gene Ontology	GO:0009986	1	598	0.0152631	0.0159712	TNF	http://amigo.geneontology.org/amigo/term/GO:0009986
regulation of transcription by RNA polymerase II	Gene Ontology	GO:0006357	1	751	0.0191617	0.0199478	TNF	http://amigo.geneontology.org/amigo/term/GO:0006357
negative regulation of transcription by RNA polymerase II	Gene Ontology	GO:0000122	1	832	0.0212256	0.0219837	TNF	http://amigo.geneontology.org/amigo/term/GO:0000122
positive regulation of transcription by RNA polymerase II	Gene Ontology	GO:0045944	1	1159	0.0295579	0.0304581	TNF	http://amigo.geneontology.org/amigo/term/GO:0045944
integral component of plasma membrane	Gene Ontology	GO:0005887	1	1380	0.0351892	0.0360778	TNF	http://amigo.geneontology.org/amigo/term/GO:0005887
identical protein binding	Gene Ontology	GO:0042802	1	1456	0.0371257	0.037872	TNF	http://amigo.geneontology.org/amigo/term/GO:0042802
extracellular space	Gene Ontology	GO:0005615	1	1572	0.0400815	0.0406828	TNF	http://amigo.geneontology.org/amigo/term/GO:0005615
extracellular region	Gene Ontology	GO:0005576	1	1843	0.0469869	0.0474544	TNF	http://amigo.geneontology.org/amigo/term/GO:0005576
plasma membrane	Gene Ontology	GO:0005886	1	4619	0.117722	0.118305	TNF	http://amigo.geneontology.org/amigo/term/GO:0005886
protein binding	Gene Ontology	GO:0005515	1	11779	0.300166	0.300166	TNF	http://amigo.geneontology.org/amigo/term/GO:0005515
